# Supplementary material for: Bioinformatics analysis reveals the potential target of rosiglitazone as an antiangiogenic agent for breast cancer therapy
Source: BMC Genom Data. 2022 Sep 16;23:72. doi: 10.1186/s12863-022-01086-2 (PMC9482259; doi:10.1186/s12863-022-01086-2)
Supplement: Supplementary file 1 — Additional file 1: Supplementary Table 1. Direct target proteins (DTPs) and indirect target proteins (ITPs) of RGZ were analyzed using STITCH and STRING. Supplementary Table 2. Breast cancer angiogenesis regulatory genes. Supplementary Table 3. Targets of RGZ against breast cancer (BC) angiogenesis. Supplementary Table 4. MethSurv prognostic value of a single CpG from the FABP4, ADIPOQ, PPARG, PPARGC1A, CD36, and CREBBP in breast cancer. [file 12863_2022_1086_MOESM1_ESM.xlsx]

## Sheet: Table S1 
	Supplementary Table 1. Direct target proteins (DTPs) and indirect target proteins (ITPs) of RGZ were analyzed using STITCH and STRING.
		DTP
	ITP	PPARG	PPARA	CD36	RXRA	ADIPOQ	PCK2	UCP2	RETN	SLC2A4	LEP
	1	NCOA1	ACOX1	PPARG	NCOA1	PPARG	CS	ADIPOQ	ELANE	STXBP3	LEPR
	2	NCOA2	NCOA1	TLR4	NCOR1	LEP	MDH1	LEP	RNASE3	PPARG	JAK2
	3	RXRA	FABP1	PPARA	PPARG	CEBPA	PKM	INS	ADIPOQ	STX4	INS
	4	ADIPOQ	CPT1A	FABP1	NCOA2	INS	PC	PPARG	MPO	TBC1D4	SOCS3
	5	LEP	HMGCS2	DGAT1	NR1H4	PPARGC1A	ENO3	SLC25A27	ARG1	MYO1C	PTPN1
	6	EP300	ACADM	SLC27A2	NCOR2	ADIPOR2	PKLR	SLC25A14	LEP	INS	GCG
	7	CEBPB	NCOR2	FABP4	MED1	ADIPOR1	ACLY	UCP3	LCN2	VAMP2	IRS1
	8	PPARGC1A	NCOR1	CD14	CREBBP	MLXIPL	MDH2	PPARA	CAP1	PPARGC1A	PPARG
	9	CREBBP	PPARGC1A	FYN	THRB	FABP4	INS	UCP1	CHI3L1	LNPEP	STAT3
	10	FABP4	DUT	APOB	RARA	CRP	ENO1	SIRT1	HP	ASPSCR1	CRP

## Sheet: Table S2
	Supplementary Table 2. Breast cancer angiogenesis regulatory genes.
No	tax_id	Org_name	GeneID	CurrentID	Status	Symbol	Aliases	description	other_designations	map_location	chromosome	genomic_nucleotide_accession.version	start_position_on_the_genomic_accession	end_position_on_the_genomic_accession	orientation	exon_count	OMIM
1	9606	Homo sapiens	672	0	live	BRCA1	BRCAI, BRCC1, BROVCA1, FANCS, IRIS, PNCA4, PPP1R53, PSCP, RNF53	BRCA1 DNA repair associated	breast cancer type 1 susceptibility protein|BRCA1/BRCA2-containing complex, subunit 1|Fanconi anemia, complementation group S|RING finger protein 53|breast and ovarian cancer susceptibility protein 1|breast cancer 1, early onset|early onset breast cancer 1|protein phosphatase 1, regulatory subunit 53	17q21.31	17	NC_000017.11	43044295	43125364	minus	24	113705
2	9606	Homo sapiens	2099	0	live	ESR1	ER, ESR, ESRA, ESTRR, Era, NR3A1	estrogen receptor 1	estrogen receptor|E2 receptor alpha|ER-alpha|estradiol receptor|estrogen nuclear receptor alpha|estrogen receptor alpha E1-E2-1-2|estrogen receptor alpha E1-N2-E2-1-2|nuclear receptor subfamily 3 group A member 1|oestrogen receptor alpha	6q25.1-q25.2	6	NC_000006.12	151654148	152129619	plus	23	133430
3	9606	Homo sapiens	7015	0	live	TERT	CMM9, DKCA2, DKCB4, EST2, PFBMFT1, TCS1, TP2, TRT, hEST2, hTRT	telomerase reverse transcriptase	telomerase reverse transcriptase|telomerase catalytic subunit|telomerase-associated protein 2	5p15.33	5	NC_000005.10	1253148	1295068	minus	16	187270
4	9606	Homo sapiens	595	0	live	CCND1	BCL1, D11S287E, PRAD1, U21B31	cyclin D1	G1/S-specific cyclin-D1|B-cell CLL/lymphoma 1|B-cell lymphoma 1 protein|BCL-1 oncogene|PRAD1 oncogene	11q13.3	11	NC_000011.10	69641156	69654474	plus	5	168461
5	9606	Homo sapiens	2263	0	live	FGFR2	BBDS, BEK, BFR-1, CD332, CEK3, CFD1, ECT1, JWS, K-SAM, KGFR, TK14, TK25	fibroblast growth factor receptor 2	fibroblast growth factor receptor 2|BEK fibroblast growth factor receptor|bacteria-expressed kinase|keratinocyte growth factor receptor|protein tyrosine kinase, receptor like 14	10q26.13	10	NC_000010.11	121478330	121598458	minus	24	176943
6	9606	Homo sapiens	7422	0	live	VEGFA	MVCD1, VEGF, VPF	vascular endothelial growth factor A	vascular endothelial growth factor A|vascular endothelial growth factor A121|vascular endothelial growth factor A165|vascular permeability factor	6p21.1	6	NC_000006.12	43770209	43786487	plus	9	192240
7	9606	Homo sapiens	9429	0	live	ABCG2	ABC15, ABCP, BCRP, BCRP1, BMDP, CD338, CDw338, EST157481, GOUT1, MRX, MXR, MXR-1, MXR1, UAQTL1	ATP binding cassette subfamily G member 2 (Junior blood group)	broad substrate specificity ATP-binding cassette transporter ABCG2|ABC transporter|ATP-binding cassette transporter G2|ATP-binding cassette, sub-family G (WHITE), member 2 (Junior blood group)|breast cancer resistance protein|mitoxantrone resistance-associated protein|multi drug resistance efflux transport ATP-binding cassette sub-family G (WHITE) member 2|placenta specific MDR protein|placenta-s…	4q22.1	4	NC_000004.12	88090264	88231626	minus	21	603756
8	9606	Homo sapiens	1029	0	live	CDKN2A	ARF, CDK4I, CDKN2, CMM2, INK4, INK4A, MLM, MTS-1, MTS1, P14, P14ARF, P16, P16-INK4A, P16INK4, P16INK4A, P19, P19ARF, TP16	cyclin dependent kinase inhibitor 2A	cyclin-dependent kinase inhibitor 2A|CDK4 inhibitor p16-INK4|alternative reading frame|cell cycle negative regulator beta|cyclin-dependent kinase 4 inhibitor A|cyclin-dependent kinase inhibitor 2A (melanoma, p16, inhibits CDK4)|multiple tumor suppressor 1	9p21.3	9	NC_000009.12	21967752	21995324	minus	8	600160
9	9606	Homo sapiens	8202	0	live	NCOA3	ACTR, AIB-1, AIB1, CAGH16, CTG26, KAT13B, RAC3, SRC-3, SRC3, TNRC14, TNRC16, TRAM-1, bHLHe42, pCIP	nuclear receptor coactivator 3	nuclear receptor coactivator 3|CBP-interacting protein|amplified in breast cancer 1 protein|class E basic helix-loop-helix protein 42|receptor-associated coactivator 3|steroid receptor coactivator protein 3|thyroid hormone receptor activator molecule 1	20q13.12	20	NC_000020.11	47501887	47656872	plus	23	601937
10	9606	Homo sapiens	5744	0	live	PTHLH	BDE2, HHM, PLP, PTHR, PTHRP	parathyroid hormone like hormone	parathyroid hormone-related protein|PTH-rP|PTH-related protein|osteostatin|parathyroid hormone-like hormone preproprotein|parathyroid hormone-like related protein	12p11.22	12	NC_000012.12	27958084	27972864	minus	8	168470
11	9606	Homo sapiens	3162	0	live	HMOX1	HMOX1D, HO-1, HSP32, bK286B10	heme oxygenase 1	heme oxygenase 1|heat shock protein, 32-kD|heme oxygenase (decycling) 1	22q12.3	22	NC_000022.11	35381096	35394207	plus	5	141250
12	9606	Homo sapiens	2247	0	live	FGF2	BFGF, FGF-2, FGFB, HBGF-2	fibroblast growth factor 2	fibroblast growth factor 2|basic fibroblast growth factor bFGF|fibroblast growth factor 2 (basic)|heparin-binding growth factor 2|prostatropin	4q28.1	4	NC_000004.12	122826708	122898236	plus	3	134920
13	9606	Homo sapiens	3091	0	live	HIF1A	HIF-1-alpha, HIF-1A, HIF-1alpha, HIF1, HIF1-ALPHA, MOP1, PASD8, bHLHe78	hypoxia inducible factor 1 subunit alpha	hypoxia-inducible factor 1-alpha|ARNT interacting protein|PAS domain-containing protein 8|basic-helix-loop-helix-PAS protein MOP1|class E basic helix-loop-helix protein 78|hypoxia inducible factor 1 alpha subunit|hypoxia inducible factor 1, alpha subunit (basic helix-loop-helix transcription factor)|hypoxia-inducible factor 1 alpha isoform I.3|hypoxia-inducible factor1alpha|member of PAS protein …	14q23.2	14	NC_000014.9	61695513	61748259	plus	16	603348
14	9606	Homo sapiens	4609	0	live	MYC	MRTLC, bHLHe39, c-Myc, MYC	MYC proto-oncogene, bHLH transcription factor	myc proto-oncogene protein|avian myelocytomatosis viral oncogene homolog|class E basic helix-loop-helix protein 39|myc-related translation/localization regulatory factor|proto-oncogene c-Myc|transcription factor p64|v-myc avian myelocytomatosis viral oncogene homolog|v-myc myelocytomatosis viral oncogene homolog	8q24.21	8	NC_000008.11	127735434	127742951	plus	3	190080
15	9606	Homo sapiens	7157	0	live	TP53	BCC7, BMFS5, LFS1, P53, TRP53	tumor protein p53	cellular tumor antigen p53|antigen NY-CO-13|mutant tumor protein 53|p53 tumor suppressor|phosphoprotein p53|transformation-related protein 53|tumor protein 53|tumor supressor p53	17p13.1	17	NC_000017.11	7668402	7687550	minus	12	191170
16	9606	Homo sapiens	7031	0	live	TFF1	BCEI, D21S21, HP1.A, HPS2, pNR-2, pS2	trefoil factor 1	trefoil factor 1|breast cancer estrogen-inducible protein|breast cancer estrogen-inducible sequence|gastrointestinal trefoil protein pS2|polypeptide P1.A|protein pS2	21q22.3	21	NC_000021.9	42362282	42366535	minus	3	113710
17	9606	Homo sapiens	5743	0	live	PTGS2	COX-2, COX2, GRIPGHS, PGG/HS, PGHS-2, PHS-2, hCox-2	prostaglandin-endoperoxide synthase 2	prostaglandin G/H synthase 2|PGH synthase 2|PHS II|cyclooxygenase 2|cyclooxygenase 2b|prostaglandin H2 synthase 2|prostaglandin-endoperoxide synthase 2 (prostaglandin G/H synthase and cyclooxygenase)	1q31.1	1	NC_000001.11	186671791	186680423	minus	10	600262
18	9606	Homo sapiens	3479	0	live	IGF1	IGF, IGF-I, IGFI, MGF	insulin like growth factor 1	insulin-like growth factor I|insulin-like growth factor 1 (somatomedin C)|insulin-like growth factor IB|mechano growth factor|somatomedin-C	12q23.2	12	NC_000012.12	102395860	102481839	minus	7	147440
19	9606	Homo sapiens	4846	0	live	NOS3	ECNOS, eNOS	nitric oxide synthase 3	nitric oxide synthase, endothelial|EC-NOS|NOS type III|NOSIII|cNOS|constitutive NOS|endothelial NOS|nitric oxide synthase 3 (endothelial cell)|nitric oxide synthase 3 transcript variant eNOS-delta20|nitric oxide synthase 3 transcript variant eNOS-delta20-21|nitric oxide synthase 3 transcript variant eNOS-delta21	7q36.1	7	NC_000007.14	150991017	151014588	plus	28	163729
20	9606	Homo sapiens	25855	0	live	BRMS1		BRMS1 transcriptional repressor and anoikis regulator	breast cancer metastasis-suppressor 1|breast cancer metastasis suppressor 1	11q13.2	11	NC_000011.10	66337333	66345125	minus	9	606259
21	9606	Homo sapiens	3576	0	live	CXCL8	GCP-1, GCP1, IL8, LECT, LUCT, LYNAP, MDNCF, MONAP, NAF, NAP-1, NAP1, SCYB8	C-X-C motif chemokine ligand 8	interleukin-8|T-cell chemotactic factor|alveolar macrophage chemotactic factor I|beta endothelial cell-derived neutrophil activating peptide|beta-thromboglobulin-like protein|chemokine (C-X-C motif) ligand 8|emoctakin|granulocyte chemotactic protein 1|interleukin 8|lung giant cell carcinoma-derived chemotactic protein|lymphocyte derived neutrophil activating peptide|monocyte-derived neutrophil ch…	4q13.3	4	NC_000004.12	73740569	73743716	plus	3	146930
22	9606	Homo sapiens	3569	0	live	IL6	BSF-2, BSF2, CDF, HGF, HSF, IFN-beta-2, IFNB2, IL-6	interleukin 6	interleukin-6|B-cell differentiation factor|B-cell stimulatory factor 2|CTL differentiation factor|hybridoma growth factor|interferon beta-2|interleukin BSF-2	7p15.3	7	NC_000007.14	22725889	22732002	plus	6	147620
23	9606	Homo sapiens	3791	0	live	KDR	CD309, FLK1, VEGFR, VEGFR2	kinase insert domain receptor	vascular endothelial growth factor receptor 2|fetal liver kinase-1|kinase insert domain receptor (a type III receptor tyrosine kinase)|protein-tyrosine kinase receptor Flk-1|soluble VEGFR2|tyrosine kinase growth factor receptor	4q12	4	NC_000004.12	55078481	55125595	minus	30	191306
24	9606	Homo sapiens	3952	0	live	LEP	LEPD, OB, OBS	leptin	leptin|leptin (murine obesity homolog)|leptin (obesity homolog, mouse)|obese protein|obese, mouse, homolog of|obesity factor	7q32.1	7	NC_000007.14	128241201	128257629	plus	3	164160
25	9606	Homo sapiens	1956	0	live	EGFR	ERBB, ERBB1, HER1, NISBD2, PIG61, mENA	epidermal growth factor receptor	epidermal growth factor receptor|avian erythroblastic leukemia viral (v-erb-b) oncogene homolog|cell growth inhibiting protein 40|cell proliferation-inducing protein 61|epidermal growth factor receptor tyrosine kinase domain|erb-b2 receptor tyrosine kinase 1|proto-oncogene c-ErbB-1|receptor tyrosine-protein kinase erbB-1	7p11.2	7	NC_000007.14	55019017	55211628	plus	31	131550
26	9606	Homo sapiens	7124	0	live	TNF	DIF-alpha, TNFA, TNFSF2, TNLG1F, TNF	tumor necrosis factor	tumor necrosis factor|APC1 protein|TNF, macrophage-derived|TNF, monocyte-derived|TNF-a|cachectin|tumor necrosis factor ligand 1F|tumor necrosis factor ligand superfamily member 2|tumor necrosis factor-alpha	6p21.33	6	NC_000006.12	31575565	31578336	plus	4	191160
27	9606	Homo sapiens	5728	0	live	PTEN	10q23del, BZS, CWS1, DEC, GLM2, MHAM, MMAC11, PTENbeta, TEP1, PTEN	phosphatase and tensin homolog	phosphatidylinositol 3,4,5-trisphosphate 3-phosphatase and dual-specificity protein phosphatase PTEN|MMAC1 phosphatase and tensin homolog deleted on chromosome 10|PTENepsilon|mitochondrial PTENalpha|mitochondrial phosphatase and tensin protein alpha|mutated in multiple advanced cancers 1|phosphatase and tensin-like protein|phosphatidylinositol-3,4,5-trisphosphate 3-phosphatase and dual-specificit…	10q23.31	10	NC_000010.11	87863625	87971930	plus	10	601728
28	9606	Homo sapiens	1499	0	live	CTNNB1	CTNNB, EVR7, MRD19, NEDSDV, armadillo	catenin beta 1	catenin beta-1|catenin (cadherin-associated protein), beta 1, 88kDa	3p22.1	3	NC_000003.12	41199422	41240445	plus	19	116806
29	9606	Homo sapiens	9314	0	live	KLF4	EZF, GKLF	Kruppel like factor 4	Krueppel-like factor 4|Kruppel-like factor 4 (gut)|endothelial Kruppel-like zinc finger protein|epithelial zinc finger protein EZF|gut Kruppel-like factor|gut-enriched krueppel-like factor	9q31.2	9	NC_000009.12	107484852	107489769	minus	4	602253
30	9606	Homo sapiens	2064	0	live	ERBB2	CD340, HER-2, HER-2/neu, HER2, MLN 19, NEU, NGL, TKR1	erb-b2 receptor tyrosine kinase 2	receptor tyrosine-protein kinase erbB-2|c-erb B2/neu protein|herstatin|human epidermal growth factor receptor 2|metastatic lymph node gene 19 protein|neuro/glioblastoma derived oncogene homolog|neuroblastoma/glioblastoma derived oncogene homolog|proto-oncogene Neu|proto-oncogene c-ErbB-2|tyrosine kinase-type cell surface receptor HER2|v-erb-b2 avian erythroblastic leukemia viral oncogene homolog …	17q12	17	NC_000017.11	39688094	39728660	plus	35	164870
31	9606	Homo sapiens	406991	0	live	MIR21	MIRN21, hsa-mir-21, miR-21, miRNA21	microRNA 21		17q23.1	17	NC_000017.11	59841266	59841337	plus	1	611020
32	9606	Homo sapiens	23411	0	live	SIRT1	SIR2, SIR2L1, SIR2alpha	sirtuin 1	NAD-dependent protein deacetylase sirtuin-1|NAD-dependent protein deacylase sirtuin-1|SIR2-like protein 1|regulatory protein SIR2 homolog 1|sirtuin type 1	10q21.3	10	NC_000010.11	67884656	67918390	plus	11	604479
33	9606	Homo sapiens	7040	0	live	TGFB1	CED, DPD1, IBDIMDE, LAP, TGF-beta1, TGFB, TGFbeta	transforming growth factor beta 1	transforming growth factor beta-1 proprotein|TGF-beta-1|latency-associated peptide|prepro-transforming growth factor beta-1|transforming growth factor beta1	19q13.2	19	NC_000019.10	41330323	41353922	minus	7	190180
34	9606	Homo sapiens	6774	0	live	STAT3	ADMIO, ADMIO1, APRF, HIES	signal transducer and activator of transcription 3	signal transducer and activator of transcription 3|DNA-binding protein APRF|acute-phase response factor	17q21.2	17	NC_000017.11	42313324	42388502	minus	23	102582
35	9606	Homo sapiens	207	0	live	AKT1	AKT, PKB, PKB-ALPHA, PRKBA, RAC, RAC-ALPHA	AKT serine/threonine kinase 1	RAC-alpha serine/threonine-protein kinase|AKT1m|PKB alpha|RAC-PK-alpha|protein kinase B alpha|proto-oncogene c-Akt|rac protein kinase alpha|serine-threonine protein kinase|v-akt murine thymoma viral oncogene homolog 1|v-akt murine thymoma viral oncogene-like protein 1	14q32.33	14	NC_000014.9	104769349	104795748	minus	15	164730
36	9606	Homo sapiens	5054	0	live	SERPINE1	PAI, PAI-1, PAI1, PLANH1	serpin family E member 1	plasminogen activator inhibitor 1|endothelial plasminogen activator inhibitor|serine (or cysteine) proteinase inhibitor, clade E (nexin, plasminogen activator inhibitor type 1), member 1|serpin E1|serpin peptidase inhibitor, clade E (nexin, plasminogen activator inhibitor type 1), member 1	7q22.1	7	NC_000007.14	101127104	101139247	plus	9	173360
37	9606	Homo sapiens	406938	0	live	MIR146A	MIRN146, MIRN146A, miR-146a, miRNA146A	microRNA 146a	hsa-mir-146|hsa-mir-146a	5q33.3	5	NC_000005.10	160485352	160485450	plus	1	610566
38	9606	Homo sapiens	4313	0	live	MMP2	CLG4, CLG4A, MMP-2, MMP-II, MONA, TBE-1	matrix metallopeptidase 2	72 kDa type IV collagenase|collagenase type IV-A|matrix metallopeptidase 2 (gelatinase A, 72kDa gelatinase, 72kDa type IV collagenase)|matrix metalloproteinase-2|matrix metalloproteinase-II|neutrophil gelatinase	16q12.2	16	NC_000016.10	55478830	55506691	plus	17	120360
39	9606	Homo sapiens	6347	0	live	CCL2	GDCF-2, HC11, HSMCR30, MCAF, MCP-1, MCP1, SCYA2, SMC-CF	C-C motif chemokine ligand 2	C-C motif chemokine 2|chemokine (C-C motif) ligand 2|monocyte chemoattractant protein-1|monocyte chemotactic and activating factor|monocyte chemotactic protein 1|monocyte secretory protein JE|small inducible cytokine A2 (monocyte chemotactic protein 1, homologous to mouse Sig-je)|small inducible cytokine subfamily A (Cys-Cys), member 2|small-inducible cytokine A2	17q12	17	NC_000017.11	34255285	34257203	plus	3	158105
40	9606	Homo sapiens	54828	0	live	BCAS3	GAOB1, MAAB	BCAS3 microtubule associated cell migration factor	breast carcinoma-amplified sequence 3|BCAS4/BCAS3 fusion|Rudhira|breast carcinoma amplified sequence 4/3 fusion protein|metastasis associated antigen of breast cancer|protein Maab1	17q23.2	17	NC_000017.11	60677851	61392831	plus	40	607470
41	9606	Homo sapiens	4851	0	live	NOTCH1	AOS5, AOVD1, TAN1, hN1	notch receptor 1	neurogenic locus notch homolog protein 1|Notch homolog 1, translocation-associated|notch 1|translocation-associated notch protein TAN-1	9q34.3	9	NC_000009.12	136494433	136546048	minus	34	190198
42	9606	Homo sapiens	8829	0	live	NRP1	BDCA4, CD304, NP1, NRP, VEGF165R	neuropilin 1	neuropilin-1|transmembrane receptor|vascular endothelial cell growth factor 165 receptor	10p11.22	10	NC_000010.11	33177491	33334905	minus	18	602069
43	9606	Homo sapiens	4318	0	live	MMP9	CLG4B, GELB, MANDP2, MMP-9	matrix metallopeptidase 9	matrix metalloproteinase-9|macrophage gelatinase|matrix metallopeptidase 9 (gelatinase B, 92kDa gelatinase, 92kDa type IV collagenase)|matrix metalloproteinase 9 (gelatinase B, 92kDa gelatinase, 92kDa type IV collagenase)|type V collagenase	20q13.12	20	NC_000020.11	46008908	46016561	plus	13	120361
44	9606	Homo sapiens	374	0	live	AREG	ARB, CRDGF, SDGF, AREG	amphiregulin	amphiregulin|amphiregulin B|colorectum cell-derived growth factor|schwannoma-derived growth factor	4q13.3	4	NC_000004.12	74445136	74455005	plus	6	104640
45	9606	Homo sapiens	4790	0	live	NFKB1	CVID12, EBP-1, KBF1, NF-kB, NF-kB1, NF-kappa-B1, NF-kappaB, NF-kappabeta, NFKB-p105, NFKB-p50, NFkappaB	nuclear factor kappa B subunit 1	nuclear factor NF-kappa-B p105 subunit|DNA-binding factor KBF1|nuclear factor NF-kappa-B p50 subunit|nuclear factor kappa-B DNA binding subunit|nuclear factor of kappa light polypeptide gene enhancer in B-cells 1	4q24	4	NC_000004.12	102501266	102617302	plus	27	164011
46	9606	Homo sapiens	3586	0	live	IL10	CSIF, GVHDS, IL-10A, TGIF, IL10	interleukin 10	interleukin-10|T-cell growth inhibitory factor|cytokine synthesis inhibitory factor	1q32.1	1	NC_000001.11	206767602	206772494	minus	7	124092
47	9606	Homo sapiens	7057	0	live	THBS1	THBS, THBS-1, TSP, TSP-1, TSP1	thrombospondin 1	thrombospondin-1|glycoprotein G|thrombospondin-1p180|thrombospondin-p50	15q14	15	NC_000015.10	39581079	39599466	plus	22	188060
48	9606	Homo sapiens	3553	0	live	IL1B	IL-1, IL1-BETA, IL1F2, IL1beta	interleukin 1 beta	interleukin-1 beta|IL-1 beta|catabolin|interleukin 1beta|preinterleukin 1 beta|pro-interleukin-1-beta	2q14.1	2	NC_000002.12	112829751	112836843	minus	7	147720
49	9606	Homo sapiens	2321	0	live	FLT1	FLT, FLT-1, VEGFR-1, VEGFR1	fms related receptor tyrosine kinase 1	vascular endothelial growth factor receptor 1|fms related tyrosine kinase 1|fms-like tyrosine kinase 1|fms-related tyrosine kinase 1 (vascular endothelial growth factor/vascular permeability factor receptor)|tyrosine-protein kinase FRT|tyrosine-protein kinase receptor FLT|vascular permeability factor receptor	13q12.3	13	NC_000013.11	28300346	28495128	minus	33	165070
50	9606	Homo sapiens	3688	0	live	ITGB1	CD29, FNRB, GPIIA, MDF2, MSK12, VLA-BETA, VLAB	integrin subunit beta 1	integrin beta-1|glycoprotein IIa|integrin VLA-4 beta subunit|integrin beta 1|integrin, beta 1 (fibronectin receptor, beta polypeptide, antigen CD29 includes MDF2, MSK12)|very late activation protein, beta polypeptide	10p11.22	10	NC_000010.11	32900318	32958230	minus	18	135630
51	9606	Homo sapiens	5468	0	live	PPARG	CIMT1, GLM1, NR1C31, PPARG2, PPARG5, PPARgamma, PPARG	peroxisome proliferator activated receptor gamma	peroxisome proliferator-activated receptor gamma|PPAR-gamma|nuclear receptor subfamily 1 group C member 3|peroxisome proliferator-activated nuclear receptor gamma variant 1|peroxisome proliferator-activated receptor-gamma 5|peroxisome proliferator-activated receptor-gamma splicing	3p25.2	3	NC_000003.12	12287368	12434344	plus	14	601487
52	9606	Homo sapiens	7424	0	live	VEGFC	Flt4-L, LMPH1D, LMPHM4, VRP	vascular endothelial growth factor C	vascular endothelial growth factor C|FLT4 ligand DHM|vascular endothelial growth factor-related protein	4q34.3	4	NC_000004.12	176683538	176792922	minus	7	601528
53	9606	Homo sapiens	857	0	live	CAV1	BSCL3, CGL3, LCCNS, MSTP085, PPH3, VIP21	caveolin 1	caveolin-1|caveolin 1, caveolae protein, 22kDa|cell growth-inhibiting protein 32	7q31.2	7	NC_000007.14	116525009	116561185	plus	4	601047
54	9606	Homo sapiens	7048	0	live	TGFBR2	AAT3, FAA3, LDS1B, LDS2, LDS2B, MFS2, RIIC, TAAD2, TBR-ii, TBRII, TGFR-2, TGFbeta-RII	transforming growth factor beta receptor 2	TGF-beta receptor type-2|TGF-beta receptor type IIB|TGF-beta type II receptor|tbetaR-II|transforming growth factor beta receptor II|transforming growth factor beta receptor type IIC|transforming growth factor, beta receptor II (70/80kDa)|transforming growth factor, beta receptor II alpha|transforming growth factor, beta receptor II beta|transforming growth factor, beta receptor II delta|transform…	3p24.1	3	NC_000003.12	30606472	30694142	plus	11	190182
55	9606	Homo sapiens	2475	0	live	MTOR	FRAP, FRAP1, FRAP2, RAFT1, RAPT1, SKS	mechanistic target of rapamycin kinase	serine/threonine-protein kinase mTOR|FK506 binding protein 12-rapamycin associated protein 2|FK506-binding protein 12-rapamycin complex-associated protein 1|FKBP-rapamycin associated protein|FKBP12-rapamycin complex-associated protein 1|mammalian target of rapamycin|mechanistic target of rapamycin (serine/threonine kinase)|rapamycin and FKBP12 target 1|rapamycin associated protein FRAP2|rapamycin…	1p36.22	1	NC_000001.11	11106535	11273497	minus	60	601231
56	9606	Homo sapiens	5747	0	live	PTK2	FADK, FAK, FAK1, FRNK, PPP1R71, p125FAK, pp125FAK	protein tyrosine kinase 2	focal adhesion kinase 1|FADK 1|FAK-related non-kinase polypeptide|PTK2 protein tyrosine kinase 2|focal adhesion kinase isoform FAK-Del33|focal adhesion kinase-related nonkinase|protein phosphatase 1 regulatory subunit 71	8q24.3	8	NC_000008.11	140657900	141002079	minus	44	600758
57	9606	Homo sapiens	5268	0	live	SERPINB5	PI5, maspin	serpin family B member 5	serpin B5|PI-5|peptidase inhibitor 5|protease inhibitor 5 (maspin)|serine (or cysteine) proteinase inhibitor, clade B (ovalbumin), member 5|serpin peptidase inhibitor, clade B (ovalbumin), member 5	18q21.33	18	NC_000018.10	63476958	63505085	plus	8	154790
58	9606	Homo sapiens	627	0	live	BDNF	ANON2, BULN2	brain derived neurotrophic factor	brain-derived neurotrophic factor|abrineurin|neurotrophin	11p14.1	11	NC_000011.10	27654893	27722030	minus	12	113505
59	9606	Homo sapiens	7852	0	live	CXCR4	CD184, D2S201E, FB22, HM89, HSY3RR, LAP-3, LAP3, LCR1, LESTR, NPY3R, NPYR, NPYRL, NPYY3R, WHIM, WHIMS	C-X-C motif chemokine receptor 4	C-X-C chemokine receptor type 4|CD184 antigen|LPS-associated protein 3|SDF-1 receptor|chemokine (C-X-C motif) receptor 4|chemokine receptor|fusin|leukocyte-derived seven transmembrane domain receptor|lipopolysaccharide-associated protein 3|neuropeptide Y receptor Y3|neuropeptide Y3 receptor|seven transmembrane helix receptor|seven-transmembrane-segment receptor, spleen|stromal cell-derived factor…	2q22.1	2	NC_000002.12	136114349	136118149	minus	4	162643
60	9606	Homo sapiens	575	0	live	ADGRB1	BAI1, GDAIF	adhesion G protein-coupled receptor B1	adhesion G protein-coupled receptor B1|brain-specific angiogenesis inhibitor 1	8q24.3	8	NC_000008.11	142449649	142545009	plus	33	602682
61	9606	Homo sapiens	5290	0	live	PIK3CA	CLAPO, CLOVE, CWS5, MCAP, MCM, MCMTC, PI3K, PI3K-alpha, p110-alpha	phosphatidylinositol-4,5-bisphosphate 3-kinase catalytic subunit alpha	phosphatidylinositol 4,5-bisphosphate 3-kinase catalytic subunit alpha isoform|PI3-kinase p110 subunit alpha|phosphatidylinositol 3-kinase, catalytic, 110-KD, alpha|phosphatidylinositol 3-kinase, catalytic, alpha polypeptide|phosphatidylinositol-4,5-bisphosphate 3-kinase 110 kDa catalytic subunit alpha|phosphatidylinositol-4,5-bisphosphate 3-kinase catalytic subunit, alpha isoform|phosphoinositid…	3q26.32	3	NC_000003.12	179148114	179240093	plus	23	171834
62	9606	Homo sapiens	1432	0	live	MAPK14	CSBP, CSBP1, CSBP2, CSPB1, EXIP, Mxi2, PRKM14, PRKM15, RK, SAPK2A, p38, p38ALPHA	mitogen-activated protein kinase 14	mitogen-activated protein kinase 14|CSAID-binding protein|MAP kinase 14|MAP kinase Mxi2|MAP kinase p38 alpha|MAX-interacting protein 2|cytokine suppressive anti-inflammatory drug binding protein|mitogen-activated protein kinase p38 alpha|p38 MAP kinase|p38 mitogen activated protein kinase|p38alpha Exip|stress-activated protein kinase 2A	6p21.31	6	NC_000006.12	36027677	36122964	plus	22	600289
63	9606	Homo sapiens	4780	0	live	NFE2L2	HEBP1, IMDDHH, NRF2, Nrf-2	nuclear factor, erythroid 2 like 2	nuclear factor erythroid 2-related factor 2|nuclear factor erythroid-derived 2-like 2	2q31.2	2	NC_000002.12	177230303	177265131	minus	6	600492
64	9606	Homo sapiens	3606	0	live	IL18	IGIF, IL-18, IL-1g, IL1F4	interleukin 18	interleukin-18|IFN-gamma-inducing factor|IL-1 gamma|iboctadekin|interleukin 18 (interferon-gamma-inducing factor)|interleukin-1 gamma	11q23.1	11	NC_000011.10	112143251	112164104	minus	6	600953
65	9606	Homo sapiens	3690	0	live	ITGB3	BDPLT16, BDPLT2, CD61, GP3A, GPIIIa, GT	integrin subunit beta 3	integrin beta-3|antigen CD61|integrin beta 3|integrin beta chain, beta 3|integrin, beta 3 (platelet glycoprotein IIIa, antigen CD61)|platelet membrane glycoprotein IIIa	17q21.32	17	NC_000017.11	47253827	47313743	plus	15	173470
66	9606	Homo sapiens	406913	0	live	MIR126	MIRN126, miRNA126, mir-126	microRNA 126	hsa-mir-126	9q34.3	9	NC_000009.12	136670602	136670686	plus	1	611767
67	9606	Homo sapiens	5578	0	live	PRKCA	AAG6, PKC-alpha, PKCA, PKCI+/-, PKCalpha, PRKACA	protein kinase C alpha	protein kinase C alpha type|PKC-A|aging-associated gene 6	17q24.2	17	NC_000017.11	66302613	66810743	plus	24	176960
68	9606	Homo sapiens	5594	0	live	MAPK1	ERK, ERK-2, ERK2, ERT1, MAPK2, P42MAPK, PRKM1, PRKM2, p38, p40, p41, p41mapk, p42-MAPK	mitogen-activated protein kinase 1	mitogen-activated protein kinase 1|MAP kinase 1|MAP kinase 2|MAP kinase isoform p42|MAPK 2|extracellular signal-regulated kinase 2|mitogen-activated protein kinase 2|protein tyrosine kinase ERK2	22q11.22	22	NC_000022.11	21759657	21867680	minus	9	176948
69	9606	Homo sapiens	185	0	live	AGTR1	AG2SB, AT1, AT1AR, AT1B, AT1BR, AT1R, AT2R1, HAT1R, AGTR1	angiotensin II receptor type 1	type-1 angiotensin II receptor|type-1B angiotensin II receptor	3q24	3	NC_000003.12	148697871	148743003	plus	5	106165
70	9606	Homo sapiens	4233	0	live	MET	AUTS9, DFNB97, HGFR, RCCP2, c-Met	MET proto-oncogene, receptor tyrosine kinase	hepatocyte growth factor receptor|HGF receptor|HGF/SF receptor|SF receptor|proto-oncogene c-Met|scatter factor receptor|tyrosine-protein kinase Met	7q31.2	7	NC_000007.14	116672196	116798386	plus	24	164860
71	9606	Homo sapiens	6387	0	live	CXCL12	IRH, PBSF, SCYB12, SDF1, TLSF, TPAR1	C-X-C motif chemokine ligand 12	stromal cell-derived factor 1|chemokine (C-X-C motif) ligand 12|intercrine reduced in hepatomas|pre-B cell growth-stimulating factor	10q11.21	10	NC_000010.11	44292088	44385097	minus	9	600835
72	9606	Homo sapiens	348	0	live	APOE	AD2, APO-E, ApoE4, LDLCQ5, LPG	apolipoprotein E	apolipoprotein E|apolipoprotein E3	19q13.32	19	NC_000019.10	44905796	44909395	plus	6	107741
73	9606	Homo sapiens	9370	0	live	ADIPOQ	ACDC, ACRP30, ADIPQTL1, ADPN, APM-1, APM1, GBP28	adiponectin, C1Q and collagen domain containing	adiponectin|30 kDa adipocyte complement-related protein|adipocyte complement-related 30 kDa protein|adipose most abundant gene transcript 1 protein|adipose specific collagen-like factor|gelatin-binding protein 28	3q27.3	3	NC_000003.12	186842710	186858463	plus	4	605441
74	9606	Homo sapiens	1401	0	live	CRP	PTX1	C-reactive protein	C-reactive protein|C-reactive protein, pentraxin-related|pentraxin 1	1q23.2	1	NC_000001.11	159712289	159714589	minus	3	123260
75	9606	Homo sapiens	3146	0	live	HMGB1	HMG-1, HMG1, HMG3, SBP-1	high mobility group box 1	high mobility group protein B1|Amphoterin|Sulfoglucuronyl carbohydrate binding protein|high-mobility group (nonhistone chromosomal) protein 1	13q12.3	13	NC_000013.11	30456704	30617597	minus	9	163905
76	9606	Homo sapiens	6667	0	live	SP1		Sp1 transcription factor	transcription factor Sp1|specificity protein 1	12q13.13	12	NC_000012.12	53380176	53416446	plus	7	189906
77	9606	Homo sapiens	3082	0	live	HGF	DFNB39, F-TCFB, HPTA, SF, HGF	hepatocyte growth factor	hepatocyte growth factor|fibroblast-derived tumor cytotoxic factor|hepatocyte growth factor (hepapoietin A; scatter factor)|hepatopoietin-A|lung fibroblast-derived mitogen	7q21.11	7	NC_000007.14	81699006	81770438	minus	20	142409
78	9606	Homo sapiens	285	0	live	ANGPT2	AGPT2, ANG2	angiopoietin 2	angiopoietin-2|ANG-2|Tie2-ligand|angiopoietin-2B|angiopoietin-2a	8p23.1	8	NC_000008.11	6499632	6563420	minus	9	601922
79	9606	Homo sapiens	2022	0	live	ENG	END, HHT1, ORW1	endoglin	endoglin|CD105 antigen	9q34.11	9	NC_000009.12	127815012	127854773	minus	15	131195
80	9606	Homo sapiens	6696	0	live	SPP1	BNSP, BSPI, ETA-1, OPN	secreted phosphoprotein 1	osteopontin|SPP1/CALPHA1 fusion|early T-lymphocyte activation 1|nephropontin|osteopontin/immunoglobulin alpha 1 heavy chain constant region fusion protein|secreted phosphoprotein 1 (osteopontin, bone sialoprotein I, early T-lymphocyte activation 1)|secreted phosphoprotein 1 variant 6|urinary stone protein|uropontin	4q22.1	4	NC_000004.12	87975650	87983411	plus	8	166490
81	9606	Homo sapiens	4323	0	live	MMP14	MMP-14, MMP-X1, MT-MMP, MT-MMP 1, MT1-MMP, MT1MMP, MTMMP1, WNCHRS	matrix metallopeptidase 14	matrix metalloproteinase-14|matrix metallopeptidase 14 (membrane-inserted)|membrane type 1 metalloprotease|membrane-type-1 matrix metalloproteinase	14q11.2	14	NC_000014.9	22836585	22847758	plus	10	600754
82	9606	Homo sapiens	3605	0	live	IL17A	CTLA-8, CTLA8, IL-17, IL-17A, IL17	interleukin 17A	interleukin-17A|cytotoxic T-lymphocyte-associated antigen 8|cytotoxic T-lymphocyte-associated protein 8|interleukin 17 (cytotoxic T-lymphocyte-associated serine esterase 8)	6p12.2	6	NC_000006.12	52186375	52190638	plus	3	603149
83	9606	Homo sapiens	7099	0	live	TLR4	ARMD10, CD284, TLR-4, TOLL	toll like receptor 4	toll-like receptor 4|hToll|homolog of Drosophila toll|toll like receptor 4 protein	9q33.1	9	NC_000009.12	117704403	117724735	plus	4	603030
84	9606	Homo sapiens	2113	0	live	ETS1	ETS-1, EWSR2, c-ets-1, p54	ETS proto-oncogene 1, transcription factor	protein C-ets-1|Avian erythroblastosis virus E26 (v-ets) oncogene homolog-1|v-ets avian erythroblastosis virus E2 oncogene homolog 1|v-ets avian erythroblastosis virus E26 oncogene homolog 1	11q24.3	11	NC_000011.10	128458761	128587593	minus	12	164720
85	9606	Homo sapiens	3685	0	live	ITGAV	CD51, MSK8, VNRA, VTNR	integrin subunit alpha V	integrin alpha-V|antigen identified by monoclonal antibody L230|integrin alphaVbeta3|integrin, alpha V (vitronectin receptor, alpha polypeptide, antigen CD51)|vitronectin receptor subunit alpha	2q32.1	2	NC_000002.12	186590056	186680902	plus	31	193210
86	9606	Homo sapiens	960	0	live	CD44	CDW44, CSPG8, ECMR-III, HCELL, HUTCH-I, IN, LHR, MC56, MDU2, MDU3, MIC4, Pgp1	CD44 molecule (Indian blood group)	CD44 antigen|GP90 lymphocyte homing/adhesion receptor|Hermes antigen|Indian blood group antigen|cell surface glycoprotein CD44|chondroitin sulfate proteoglycan 8|epican|extracellular matrix receptor III|hematopoietic cell E- and L-selectin ligand|heparan sulfate proteoglycan|homing function and Indian blood group system|hyaluronate receptor|phagocytic glycoprotein 1|soluble CD44	11p13	11	NC_000011.10	35139168	35232402	plus	21	107269
87	9606	Homo sapiens	2152	0	live	F3	CD142, TF, TFA	coagulation factor III, tissue factor	tissue factor|coagulation factor III (thromboplastin, tissue factor)	1p21.3	1	NC_000001.11	94529173	94541857	minus	6	134390
88	9606	Homo sapiens	2034	0	live	EPAS1	ECYT4, HIF2A, HLF, MOP2, PASD2, bHLHe73	endothelial PAS domain protein 1	endothelial PAS domain-containing protein 1|EPAS-1|HIF-1-alpha-like factor|HIF-1alpha-like factor|HIF-2-alpha|HIF2-alpha|PAS domain-containing protein 2|basic-helix-loop-helix-PAS protein MOP2|class E basic helix-loop-helix protein 73|hypoxia-inducible factor 2 alpha|member of PAS protein 2	2p21	2	NC_000002.12	46297407	46386697	plus	17	603349
89	9606	Homo sapiens	3678	0	live	ITGA5	CD49e, FNRA, VLA-5, VLA5A	integrin subunit alpha 5	integrin alpha-5|CD49 antigen-like family member E|ITGA5/SLC9B1 fusion|fibronectin receptor subunit alpha|fibronectin receptor, alpha polypeptide|fibronectin receptor, alpha subunit|integrin alpha-F|integrin, alpha 5 (fibronectin receptor, alpha polypeptide)|very late activation protein 5, alpha subunit	12q13.13	12	NC_000012.12	54395261	54419266	minus	31	135620
90	9606	Homo sapiens	332	0	live	BIRC5	API4, EPR-1	baculoviral IAP repeat containing 5	baculoviral IAP repeat-containing protein 5|apoptosis inhibitor 4|apoptosis inhibitor survivin|survivin variant 3 alpha	17q25.3	17	NC_000017.11	78214253	78225635	plus	6	603352
91	9606	Homo sapiens	1636	0	live	ACE	ACE1, CD143, DCP, DCP1	angiotensin I converting enzyme	angiotensin-converting enzyme|CD143 antigen|angiotensin I converting enzyme (peptidyl-dipeptidase A) 1|angiotensin converting enzyme, somatic isoform|carboxycathepsin|dipeptidyl carboxypeptidase 1|dipeptidyl carboxypeptidase I|kininase II|peptidase P	17q23.3	17	NC_000017.11	63477061	63498373	plus	26	106180
92	9606	Homo sapiens	367	0	live	AR	AIS8, DHTR, HUMARA, HYSP1, KD, NR3C4, SBMA, SMAX1, TFM, AR	androgen receptor	androgen receptor|dihydrotestosterone receptor|nuclear receptor subfamily 3 group C member 4	Xq12	X	NC_000023.11	67544021	67730619	plus	11	313700
93	9606	Homo sapiens	3845	0	live	KRAS	'C-K-RAS, C-K-RAS, CFC2, K-RAS2A, K-RAS2B, K-RAS4A, K-RAS4B, K-Ras, K-Ras 2, KI-RAS1, KRAS2, NS, NS3, OES, RALD, RASK2, c-Ki-ras, c-Ki-ras2, KRAS	KRAS proto-oncogene, GTPase	GTPase KRas|K-ras p21 protein|Kirsten rat sarcoma viral oncogene homolog|Kirsten rat sarcoma viral proto-oncogene|PR310 c-K-ras oncogene|c-Kirsten-ras protein|cellular c-Ki-ras2 proto-oncogene|cellular transforming proto-oncogene|oncogene KRAS2|transforming protein p21|v-Ki-ras2 Kirsten rat sarcoma 2 viral oncogene homolog	12p12.1	12	NC_000012.12	25205246	25250929	minus	6	190070
94	9606	Homo sapiens	5879	0	live	RAC1	MIG5, MRD48, Rac-1, TC-25, p21-Rac1	Rac family small GTPase 1	ras-related C3 botulinum toxin substrate 1|cell migration-inducing gene 5 protein|ras-like protein TC25|ras-related C3 botulinum toxin substrate 1 (rho family, small GTP binding protein Rac1)	7p22.1	7	NC_000007.14	6374527	6403967	plus	7	602048
95	9606	Homo sapiens	1490	0	live	CCN2	CTGF, HCS24, IGFBP8, NOV2	cellular communication network factor 2	CCN family member 2|IBP-8|IGF-binding protein 8|IGFBP-8|connective tissue growth factor|hypertrophic chondrocyte-specific protein 24|insulin-like growth factor-binding protein 8	6q23.2	6	NC_000006.12	131948176	131951372	minus	5	121009
96	9606	Homo sapiens	7291	0	live	TWIST1	ACS3, BPES2, BPES3, CRS, CRS1, CSO, SCS, SWCOS, TWIST, bHLHa38	twist family bHLH transcription factor 1	twist-related protein 1|B-HLH DNA binding protein|H-twist|TWIST homolog of drosophila|class A basic helix-loop-helix protein 38|twist basic helix-loop-helix transcription factor 1|twist homolog 1	7p21.1	7	NC_000007.14	19113047	19117636	minus	4	601622
97	9606	Homo sapiens	3717	0	live	JAK2	JTK10	Janus kinase 2	tyrosine-protein kinase JAK2|JAK-2|Janus kinase 2 (a protein tyrosine kinase)	9p24.1	9	NC_000009.12	4985086	5129948	plus	26	147796
98	9606	Homo sapiens	2335	0	live	FN1	CIG, ED-B, FINC, FN, FNZ, GFND, GFND2, LETS, MSF, SMDCF	fibronectin 1	fibronectin|cold-insoluble globulin|epididymis secretory sperm binding protein|migration-stimulating factor	2q35	2	NC_000002.12	215360862	215436167	minus	46	135600
99	9606	Homo sapiens	3725	0	live	JUN	AP-1, AP1, c-Jun, cJUN, p39	Jun proto-oncogene, AP-1 transcription factor subunit	transcription factor AP-1|Jun activation domain binding protein|activator protein 1|enhancer-binding protein AP1|jun oncogene|proto-oncogene c-Jun|proto-oncogene cJun|v-jun avian sarcoma virus 17 oncogene homolog|v-jun sarcoma virus 17 oncogene homolog	1p32.1	1	NC_000001.11	58780791	58784047	minus	1	165160
100	9606	Homo sapiens	407040	0	live	MIR34A	MIRN34A, miRNA34A, mir-34, mir-34a	microRNA 34a	hsa-mir-34a	1p36.22	1	NC_000001.11	9151668	9151777	minus	1	611172
101	9606	Homo sapiens	4193	0	live	MDM2	ACTFS, HDMX, LSKB, hdm2	MDM2 proto-oncogene	E3 ubiquitin-protein ligase Mdm2|MDM2 oncogene, E3 ubiquitin protein ligase|MDM2 proto-oncogene, E3 ubiquitin protein ligase|Mdm2, p53 E3 ubiquitin protein ligase homolog|Mdm2, transformed 3T3 cell double minute 2, p53 binding protein|double minute 2, human homolog of; p53-binding protein|oncoprotein Mdm2	12q15	12	NC_000012.12	68808149	68850686	plus	13	164785
102	9606	Homo sapiens	1116	0	live	CHI3L1	ASRT7, CGP-39, GP-39, GP39, HC-gp39, HCGP-3P, YK-40, YKL-40, YKL40, YYL-40, hCGP-39	chitinase 3 like 1	chitinase-3-like protein 1|39 kDa synovial protein|cartilage glycoprotein 39|chitinase 3-like 1 (cartilage glycoprotein-39)	1q32.1	1	NC_000001.11	203178931	203186704	minus	10	601525
103	9606	Homo sapiens	596	0	live	BCL2	Bcl-2, PPP1R50	BCL2 apoptosis regulator	apoptosis regulator Bcl-2|B-cell CLL/lymphoma 2|protein phosphatase 1, regulatory subunit 50	18q21.33	18	NC_000018.10	63123346	63320280	minus	6	151430
104	9606	Homo sapiens	1969	0	live	EPHA2	ARCC2, CTPA, CTPP1, CTRCT6, ECK	EPH receptor A2	ephrin type-A receptor 2|epithelial cell receptor protein tyrosine kinase|soluble EPHA2 variant 1|tyrosine-protein kinase receptor ECK	1p36.13	1	NC_000001.11	16124337	16156104	minus	18	176946
105	9606	Homo sapiens	3397	0	live	ID1	ID, bHLHb24	inhibitor of DNA binding 1, HLH protein	DNA-binding protein inhibitor ID-1|class B basic helix-loop-helix protein 24|dJ857M17.1.2 (inhibitor of DNA binding 1, dominant negative helix-loop-helix protein)|inhibitor of DNA binding 1, dominant negative helix-loop-helix protein|inhibitor of differentiation 1	20q11.21	20	NC_000020.11	31605289	31606510	plus	1	600349
106	9606	Homo sapiens	2146	0	live	EZH2	ENX-1, ENX1b, KMT6, KMT6A, WVS, WVS2, EZH2	enhancer of zeste 2 polycomb repressive complex 2 subunit	histone-lysine N-methyltransferase EZH2|enhancer of zeste homolog 2|lysine N-methyltransferase 6	7q36.1	7	NC_000007.14	148807374	148884344	minus	25	601573
107	9606	Homo sapiens	5595	0	live	MAPK3	ERK-1, ERK1, ERT2, HS44KDAP, HUMKER1A, P44ERK1, P44MAPK, PRKM3, p44-ERK1, p44-MAPK	mitogen-activated protein kinase 3	mitogen-activated protein kinase 3|MAP kinase isoform p44|MAPK 1|extracellular signal-regulated kinase 1|extracellular signal-related kinase 1|insulin-stimulated MAP2 kinase|microtubule-associated protein 2 kinase	16p11.2	16	NC_000016.10	30114105	30123309	minus	10	601795
108	9606	Homo sapiens	3458	0	live	IFNG	IFG, IFI, IMD69	interferon gamma	interferon gamma|IFN-gamma|immune interferon	12q15	12	NC_000012.12	68154768	68159740	minus	4	147570
109	9606	Homo sapiens	6714	0	live	SRC	ASV1, THC6, c-SRC, p60-Src, SRC	SRC proto-oncogene, non-receptor tyrosine kinase	proto-oncogene tyrosine-protein kinase Src|proto-oncogene c-Src|protooncogene SRC, Rous sarcoma|tyrosine kinase pp60c-src|tyrosine-protein kinase SRC-1|v-src avian sarcoma (Schmidt-Ruppin A-2) viral oncogene homolog	20q11.23	20	NC_000020.11	37344685	37406050	plus	17	190090
110	9606	Homo sapiens	2260	0	live	FGFR1	BFGFR, CD331, CEK, ECCL, FGFBR, FGFR-1, FLG, FLT-2, FLT2, HBGFR, HH2, HRTFDS, KAL2, N-SAM, OGD, bFGF-R-1	fibroblast growth factor receptor 1	fibroblast growth factor receptor 1|FGFR1/PLAG1 fusion|FMS-like tyrosine kinase 2|basic fibroblast growth factor receptor 1|fms-related tyrosine kinase 2|heparin-binding growth factor receptor|hydroxyaryl-protein kinase|proto-oncogene c-Fgr	8p11.23	8	NC_000008.11	38411138	38468834	minus	24	136350
111	9606	Homo sapiens	999	0	live	CDH1	Arc-1, BCDS1, CD324, CDHE, ECAD, LCAM, UVO	cadherin 1	cadherin-1|CAM 120/80|E-cadherin 1|cadherin 1, E-cadherin (epithelial)|cadherin 1, type 1, E-cadherin (epithelial)|calcium-dependent adhesion protein, epithelial|cell-CAM 120/80|epididymis secretory sperm binding protein|epithelial cadherin|uvomorulin	16q22.1	16	NC_000016.10	68737292	68835537	plus	16	192090
112	9606	Homo sapiens	1545	0	live	CYP1B1	ASGD6, CP1B, CYPIB1, GLC3A, P4501B1	cytochrome P450 family 1 subfamily B member 1	cytochrome P450 1B1|aryl hydrocarbon hydroxylase|cytochrome P450, family 1, subfamily B, polypeptide 1|cytochrome P450, subfamily I (dioxin-inducible), polypeptide 1 (glaucoma 3, primary infantile)|dioxin-inducible cytochrome p450|flavoprotein-linked monooxygenase|hydroperoxy icosatetraenoate dehydratase|microsomal monooxygenase|xenobiotic monooxygenase	2p22.2	2	NC_000002.12	38067509	38076151	minus	3	601771
113	9606	Homo sapiens	51738	0	live	GHRL	MTLRP	ghrelin and obestatin prepropeptide	appetite-regulating hormone|In2c-preproghrelin|ghrelin, growth hormone secretagogue receptor ligand|ghrelin/obestatin preprohormone|ghrelin/obestatin prepropeptide|growth hormone-releasing peptide|motilin-related peptide|prepro-appetite regulatory hormone|preproghrelin	3p25.3	3	NC_000003.12	10285666	10292947	minus	7	605353
114	9606	Homo sapiens	387	0	live	RHOA	ARH12, ARHA, EDFAOB, RHO12, RHOH12	ras homolog family member A	transforming protein RhoA|Aplysia ras-related homolog 12|epididymis secretory sperm binding protein|oncogene RHO H12|small GTP binding protein RhoA	3p21.31	3	NC_000003.12	49359145	49411976	minus	7	165390
115	9606	Homo sapiens	10855	0	live	HPSE	HPA, HPA1, HPR11, HSE1, HPSE	heparanase	heparanase|endo-glucoronidase|heparanase-1	4q21.23	4	NC_000004.12	83292461	83335153	minus	13	604724
116	9606	Homo sapiens	351	0	live	APP	AAA, ABETA, ABPP, AD1I, CTFgamma, CVAP, PN-II, PN2, preA4, APP	amyloid beta precursor protein	amyloid-beta precursor protein|alzheimer disease amyloid protein|amyloid beta (A4) precursor protein|amyloid beta A4 protein|amyloid precursor protein|beta-amyloid peptide|beta-amyloid peptide(1-40)|beta-amyloid peptide(1-42)|beta-amyloid precursor protein|cerebral vascular amyloid peptide|peptidase nexin-II|protease nexin-II|testicular tissue protein Li 2	21q21.3	21	NC_000021.9	25880550	26171128	minus	20	104760
117	9606	Homo sapiens	4312	0	live	MMP1	CLG, CLGN	matrix metallopeptidase 1	interstitial collagenase|fibroblast collagenase|matrix metallopeptidase 1 (interstitial collagenase)|matrix metalloprotease 1|matrix metalloproteinase 1	11q22.2	11	NC_000011.10	102789919	102798160	minus	10	120353
118	9606	Homo sapiens	7010	0	live	TEK	CD202B, GLC3E, TIE-2, TIE2, VMCM, VMCM1	TEK receptor tyrosine kinase	angiopoietin-1 receptor|TEK tyrosine kinase, endothelial|endothelial tyrosine kinase|tunica interna endothelial cell kinase|tyrosine kinase with Ig and EGF homology domains-2|tyrosine-protein kinase receptor TEK|tyrosine-protein kinase receptor TIE-2	9p21.2	9	NC_000009.12	27109141	27230178	plus	23	600221
119	9606	Homo sapiens	302	0	live	ANXA2	ANX2, ANX2L4, CAL1H, HEL-S-270, LIP2, LPC2, LPC2D, P36, PAP-IV	annexin A2	annexin A2|annexin II|annexin-2|calpactin I heavy chain|calpactin I heavy polypeptide|calpactin-1 heavy chain|chromobindin 8|epididymis secretory protein Li 270|epididymis secretory sperm binding protein|lipocortin II|placental anticoagulant protein IV|protein I	15q22.2	15	NC_000015.10	60347151	60398025	minus	16	151740
120	9606	Homo sapiens	4137	0	live	MAPT	DDPAC, FTDP-17L, MSTD, MTBT1, MTBT2, PPND, PPP1R103, TAU, MAPT	microtubule associated protein tau	microtubule-associated protein tau|G protein beta1/gamma2 subunit-interacting factor 1|PHF-tau|neurofibrillary tangle protein|paired helical filament-tau|protein phosphatase 1, regulatory subunit 103	17q21.31	17	NC_000017.11	45894382	46028334	plus	16	157140
121	9606	Homo sapiens	1012	0	live	CDH13	CDHH, P105	cadherin 13	cadherin-13|H-cadherin (heart)|T-cad|T-cadherin|cadherin 13, H-cadherin (heart)|heart cadherin	16q23.3	16	NC_000016.10	82626823	83800640	plus	20	601364
122	9606	Homo sapiens	682	0	live	BSG	5F7, CD147, EMMPRIN, EMPRIN, OK, SLC7A11, TCSF	basigin (Ok blood group)	basigin|OK blood group antigen|collagenase stimulatory factor|extracellular matrix metalloproteinase inducer|leukocyte activation antigen M6|tumor cell-derived collagenase stimulatory factor	19p13.3	19	NC_000019.10	571283	583493	plus	10	109480
123	9606	Homo sapiens	5228	0	live	PGF	D12S1900L, PIGF, PLGF, PlGF-2, SHGC-10760, PGF	placental growth factor	placenta growth factor|placental growth factor, vascular endothelial growth factor-related protein	14q24.3	14	NC_000014.9	74941830	74955764	minus	7	601121
124	9606	Homo sapiens	7515	0	live	XRCC1	RCC, SCAR26	X-ray repair cross complementing 1	DNA repair protein XRCC1|X-ray repair complementing defective repair in Chinese hamster cells 1|X-ray repair cross-complementing protein 1	19q13.31	19	NC_000019.10	43543311	43575527	minus	17	194360
125	9606	Homo sapiens	1026	0	live	CDKN1A	CAP20, CDKN1, CIP1, MDA-6, P21, SDI1, WAF1, p21CIP1	cyclin dependent kinase inhibitor 1A	cyclin-dependent kinase inhibitor 1|CDK-interacting protein 1|CDK-interaction protein 1|DNA synthesis inhibitor|cyclin-dependent kinase inhibitor 1A (p21, Cip1)|melanoma differentiation associated protein 6|wild-type p53-activated fragment 1	6p21.2	6	NC_000006.12	36676463	36687332	plus	6	116899
126	9606	Homo sapiens	5329	0	live	PLAUR	CD87, U-PAR, UPAR, URKR	plasminogen activator, urokinase receptor	urokinase plasminogen activator surface receptor|monocyte activation antigen Mo3|u-plasminogen activator receptor form 2|urokinase-type plasminogen activator (uPA) receptor	19q13.31	19	NC_000019.10	43646095	43670346	minus	11	173391
127	9606	Homo sapiens	1950	0	live	EGF	HOMG4, URG	epidermal growth factor	pro-epidermal growth factor|beta-urogastrone	4q25	4	NC_000004.12	109912883	110013766	plus	26	131530
128	9606	Homo sapiens	2944	0	live	GSTM1	GST1-1, GSTM1a-1a, GSTM1b-1b, GTH4, GTM1, H-B, MU, MU-1, GSTM1	glutathione S-transferase mu 1	glutathione S-transferase Mu 1|GST HB subunit 4|GST class-mu 1|HB subunit 4|S-(hydroxyalkyl)glutathione lyase|glutathione S-alkyltransferase|glutathione S-aralkyltransferase|glutathione S-aryltransferase|glutathione S-transferase M1	1p13.3	1	NC_000001.11	109687817	109693745	plus	8	138350
129	9606	Homo sapiens	3953	0	live	LEPR	CD295, LEP-RD, OB-R, OBR, LEPR	leptin receptor	leptin receptor|OB receptor|huB219	1p31.3	1	NC_000001.11	65420652	65641559	plus	24	601007
130	9606	Homo sapiens	5970	0	live	RELA	CMCU, NFKB3, p65	RELA proto-oncogene, NF-kB subunit	transcription factor p65|NF-kappa-B p65delta3|NF-kappa-B transcription factor p65|nuclear factor NF-kappa-B p65 subunit|nuclear factor of kappa light polypeptide gene enhancer in B-cells 3|v-rel avian reticuloendotheliosis viral oncogene homolog A|v-rel reticuloendotheliosis viral oncogene homolog A	11q13.1	11	NC_000011.10	65653596	65662972	minus	12	164014
131	9606	Homo sapiens	80306	0	live	MED28	1500003D12Rik, EG1, magicin	mediator complex subunit 28	mediator of RNA polymerase II transcription subunit 28|endothelial-derived gene 1|endothelial-derived protein 1|mediator of RNA polymerase II transcription, subunit 28 homolog|merlin and Grb2-interacting cytoskeletal protein|tumor angiogenesis marker EG-1	4p15.32	4	NC_000004.12	17614641	17634105	plus	4	610311
132	9606	Homo sapiens	3135	0	live	HLA-G	MHC-G	major histocompatibility complex, class I, G	HLA class I histocompatibility antigen, alpha chain G|HLA G antigen|HLA-G histocompatibility antigen, class I, G|MHC class I antigen G|MHC class Ib antigen|b2 microglobulin|mutant MHC class I antigen|mutant MHC class Ib antigen	6p22.1	6	NC_000006.12	29826979	29831130	plus	9	142871
133	9606	Homo sapiens	29126	0	live	CD274	B7-H, B7H1, PD-L1, PDCD1L1, PDCD1LG1, PDL1, hPD-L1	CD274 molecule	programmed cell death 1 ligand 1|B7 homolog 1|CD274 antigen|PDCD1 ligand 1	9p24.1	9	NC_000009.12	5450503	5470567	plus	7	605402
134	9606	Homo sapiens	5328	0	live	PLAU	ATF, BDPLT5, QPD, UPA, URK, u-PA	plasminogen activator, urokinase	urokinase-type plasminogen activator|U-plasminogen activator|plasminogen activator, urinary	10q22.2	10	NC_000010.11	73909182	73917497	plus	12	191840
135	9606	Homo sapiens	4763	0	live	NF1	NFNS, VRNF, WSS	neurofibromin 1	neurofibromin|neurofibromatosis 1|neurofibromatosis-related protein NF-1|truncated neurofibromin 1	17q11.2	17	NC_000017.11	31094927	31377677	plus	58	613113
136	9606	Homo sapiens	6850	0	live	SYK	p72-Syk	spleen associated tyrosine kinase	tyrosine-protein kinase SYK|spleen tyrosine kinase	9q22.2	9	NC_000009.12	90801600	90898549	plus	16	600085
137	9606	Homo sapiens	2308	0	live	FOXO1	FKH1, FKHRA, FOXO1	forkhead box O1	forkhead box protein O1|forkhead box protein O1A|forkhead, Drosophila, homolog of, in rhabdomyosarcoma	13q14.11	13	NC_000013.11	40555667	40666641	minus	5	136533
138	9606	Homo sapiens	3958	0	live	LGALS3	CBP35, GAL3, GALBP, GALIG, L31, LGALS2, MAC2	galectin 3	galectin-3|35 kDa lectin|IgE-binding protein|MAC-2 antigen|advanced glycation end-product receptor 3|carbohydrate-binding protein 35|epididymis secretory sperm binding protein|galactose-specific lectin 3|laminin-binding protein|lectin L-29|lectin, galactoside-binding, soluble, 3	14q22.3	14	NC_000014.9	55129252	55145430	plus	6	153619
139	9606	Homo sapiens	7490	0	live	WT1	AWT1, GUD, NPHS4, WAGR, WIT-2, WT33	WT1 transcription factor	Wilms tumor protein|Wilms tumor 1	11p13	11	NC_000011.10	32387775	32435539	minus	12	607102
140	9606	Homo sapiens	7076	0	live	TIMP1	CLGI, EPA, EPO, HCI, TIMP, TIMP-1	TIMP metallopeptidase inhibitor 1	metalloproteinase inhibitor 1|collagenase inhibitor|epididymis secretory sperm binding protein|erythroid potentiating activity|fibroblast collagenase inhibitor|tissue inhibitor of metalloproteinases 1	Xp11.3	X	NC_000023.11	47582408	47586789	plus	5	305370
141	9606	Homo sapiens	5925	0	live	RB1	OSRC, PPP1R130, RB, p105-Rb, p110-RB1, pRb, pp110	RB transcriptional corepressor 1	retinoblastoma-associated protein|GOS563 exon 17 substitution mutation causes premature stop|exon 17 tumor GOS561 substitution mutation causes premature stop|prepro-retinoblastoma-associated protein|protein phosphatase 1, regulatory subunit 130|retinoblastoma 1|retinoblastoma suspectibility protein	13q14.2	13	NC_000013.11	48303751	48481890	plus	28	614041
142	9606	Homo sapiens	2952	0	live	GSTT1		glutathione S-transferase theta 1	glutathione S-transferase theta-1|GST class-theta-1|glutathione transferase T1-1	22q11.23	22						600436
143	9606	Homo sapiens	92140	0	live	MTDH	3D3, AEG-1, AEG1, LYRIC, LYRIC/3D3	metadherin	protein LYRIC|3D3/LYRIC|astrocyte elevated gene 1|astrocyte elevated gene-1 protein|lysine-rich CEACAM1 co-isolated protein|metastasis adhesion protein	8q22.1	8	NC_000008.11	97643972	97730260	plus	13	610323
144	9606	Homo sapiens	4282	0	live	MIF	GIF, GLIF, MMIF	macrophage migration inhibitory factor	macrophage migration inhibitory factor|L-dopachrome isomerase|L-dopachrome tautomerase|epididymis secretory sperm binding protein|macrophage migration inhibitory factor (glycosylation-inhibiting factor)|phenylpyruvate tautomerase	22q11.23	22	NC_000022.11	23894383	23895223	plus	3	153620
145	9606	Homo sapiens	56672	0	live	AKIP1	BCA3, C11orf17	A-kinase interacting protein 1	A-kinase-interacting protein 1|A kinase (PRKA) interacting protein 1|breast cancer associated gene 3|koyt binding protein 1|koyt binding protein 2|koyt binding protein 3|proline-rich protein BCA3	11p15.4	11	NC_000011.10	8911117	8920079	plus	6	609191
146	9606	Homo sapiens	7494	0	live	XBP1	TREB-5, TREB5, XBP-1, XBP2	X-box binding protein 1	X-box-binding protein 1|tax-responsive element-binding protein 5	22q12	22	NC_000022.11	28794560	28800572	minus	6	194355
147	9606	Homo sapiens	2185	0	live	PTK2B	CADTK, CAKB, FADK2, FAK2, PKB, PTK, PYK2, RAFTK	protein tyrosine kinase 2 beta	protein-tyrosine kinase 2-beta|CAK-beta|FADK 2|PTK2B protein tyrosine kinase 2 beta|calcium-dependent tyrosine kinase|calcium-regulated non-receptor proline-rich tyrosine kinase|cell adhesion kinase beta|focal adhesion kinase 2|proline-rich tyrosine kinase 2|protein kinase B|related adhesion focal tyrosine kinase	8p21.2	8	NC_000008.11	27311478	27459391	plus	39	601212
148	9606	Homo sapiens	634	0	live	CEACAM1	BGP, BGP1, BGPI	CEA cell adhesion molecule 1	carcinoembryonic antigen-related cell adhesion molecule 1|CD66a antigen|antigen CD66|carcinoembryonic antigen related cell adhesion molecule 1|carcinoembryonic antigen-related cell adhesion molecule 1 (biliary glycoprotein)	19q13.2	19	NC_000019.10	42507306	42528482	minus	10	109770
149	9606	Homo sapiens	3383	0	live	ICAM1	BB2, CD54, P3.58	intercellular adhesion molecule 1	intercellular adhesion molecule 1|ICAM-1|cell surface glycoprotein P3.58|epididymis secretory sperm binding protein|intercellular adhesion molecule 1 (CD54), human rhinovirus receptor|major group rhinovirus receptor	19p13.2	19	NC_000019.10	10271120	10286615	plus	7	147840
150	9606	Homo sapiens	6772	0	live	STAT1	CANDF7, IMD31A, IMD31B, IMD31C, ISGF-3, STAT91	signal transducer and activator of transcription 1	signal transducer and activator of transcription 1-alpha/beta|signal transducer and activator of transcription 1, 91kD|signal transducer and activator of transcription 1, 91kDa|transcription factor ISGF-3 components p91/p84	2q32.2	2	NC_000002.12	190968989	191014250	minus	26	600555
151	9606	Homo sapiens	1493	0	live	CTLA4	ALPS5, CD, CD152, CELIAC3, CTLA-4, GRD4, GSE, IDDM12	cytotoxic T-lymphocyte associated protein 4	cytotoxic T-lymphocyte protein 4|CD152 isoform|celiac disease 3|cytotoxic T lymphocyte associated antigen 4 short spliced form|cytotoxic T-lymphocyte-associated serine esterase-4|insulin-dependent diabetes mellitus 12|ligand and transmembrane spliced cytotoxic T lymphocyte associated antigen 4	2q33.2	2	NC_000002.12	203867771	203873965	plus	4	123890
152	9606	Homo sapiens	8743	0	live	TNFSF10	APO2L, Apo-2L, CD253, TL2, TNLG6A, TRAIL	TNF superfamily member 10	tumor necrosis factor ligand superfamily member 10|Apo-2 ligand|TNF-related apoptosis inducing ligand TRAIL|chemokine tumor necrosis factor ligand superfamily member 10|tumor necrosis factor (ligand) family, member 10|tumor necrosis factor (ligand) superfamily, member 10|tumor necrosis factor apoptosis-inducing ligand splice variant delta|tumor necrosis factor ligand 6A|tumor necrosis factor supe…	3q26.31	3	NC_000003.12	172505508	172523430	minus	6	603598
153	9606	Homo sapiens	4843	0	live	NOS2	HEP-NOS, INOS, NOSA, NOS2	nitric oxide synthase 2	nitric oxide synthase, inducible|NOS, type II|hepatocyte NOS|inducible NO synthase|inducible NOS|nitric oxide synthase 2, inducible|nitric oxide synthase 2A (inducible, hepatocytes)|nitric oxide synthase, macrophage|peptidyl-cysteine S-nitrosylase NOS2	17q11.2	17	NC_000017.11	27756766	27800529	minus	27	163730
154	9606	Homo sapiens	6678	0	live	SPARC	BM-40, OI17, ON, ONT	secreted protein acidic and cysteine rich	SPARC|basement-membrane protein 40|secreted protein, acidic, cysteine-rich (osteonectin)	5q33.1	5	NC_000005.10	151661096	151686915	minus	10	182120
155	9606	Homo sapiens	407021	0	live	MIR29A	MIRN29, MIRN29A, hsa-mir-29, hsa-mir-29a, miRNA29A, mir-29a	microRNA 29a	microRNA 29	7q32.3	7	NC_000007.14	130876747	130876810	minus	1	610782
156	9606	Homo sapiens	4162	0	live	MCAM	CD146, HEMCAM, METCAM, MUC18, MelCAM	melanoma cell adhesion molecule	cell surface glycoprotein MUC18|Gicerin|S-endo 1 endothelial-associated antigen|cell surface glycoprotein P1H12|melanoma adhesion molecule|melanoma-associated antigen A32|melanoma-associated antigen MUC18	11q23.3	11	NC_000011.10	119305759	119317130	minus	16	155735
157	9606	Homo sapiens	406937	0	live	MIR145	MIRN145, miR-145, miRNA145	microRNA 145	hsa-mir-145	5q32	5	NC_000005.10	149430646	149430733	plus	1	611795
158	9606	Homo sapiens	407006	0	live	MIR221	MIRN221, miRNA221, mir-221	microRNA 221	hsa-mir-221	Xp11.3	X	NC_000023.11	45746157	45746266	minus	1	300568
159	9606	Homo sapiens	54567	0	live	DLL4	AOS6, delta4, hdelta2	delta like canonical Notch ligand 4	delta-like protein 4|delta 4|delta ligand 4|delta-like 4 homolog|delta-like 4 protein|drosophila Delta homolog 4|notch ligand DLL4|notch ligand delta-2	15q15.1	15	NC_000015.10	40929340	40939073	plus	11	605185
160	9606	Homo sapiens	8877	0	live	SPHK1	SPHK	sphingosine kinase 1	sphingosine kinase 1|SK 1|SPK 1|acetyltransferase SPHK1	17q25.1	17	NC_000017.11	76383204	76387855	plus	7	603730
161	9606	Homo sapiens	3627	0	live	CXCL10	C7, IFI10, INP10, IP-10, SCYB10, crg-2, gIP-10, mob-1	C-X-C motif chemokine ligand 10	C-X-C motif chemokine 10|10 kDa interferon gamma-induced protein|gamma IP10|interferon-inducible cytokine IP-10|protein 10 from interferon (gamma)-induced cell line|small inducible cytokine subfamily B (Cys-X-Cys), member 10|small-inducible cytokine B10	4q21.1	4	NC_000004.12	76021118	76023497	minus	4	147310
162	9606	Homo sapiens	2277	0	live	VEGFD	FIGF, VEGF-D	vascular endothelial growth factor D	vascular endothelial growth factor D|c-fos induced growth factor (vascular endothelial growth factor D)	Xp22.2	X	NC_000023.11	15345596	15384413	minus	7	300091
163	9606	Homo sapiens	7474	0	live	WNT5A	hWNT5A	Wnt family member 5A	protein Wnt-5a|WNT-5A protein|epididymis secretory sperm binding protein|wingless-type MMTV integration site family, member 5A	3p14.3	3	NC_000003.12	55465715	55505261	minus	15	164975
164	9606	Homo sapiens	3491	0	live	CCN1	CYR61, GIG1, IGFBP10	cellular communication network factor 1	CCN family member 1|IBP-10|IGF-binding protein 10|IGFBP-10|cysteine rich angiogenic inducer 61|cysteine-rich heparin-binding protein 61|cysteine-rich, anigogenic inducer, 61|insulin-like growth factor-binding protein 10|protein CYR61	1p22.3	1	NC_000001.11	85580761	85583950	plus	5	602369
165	9606	Homo sapiens	3480	0	live	IGF1R	CD221, IGFIR, IGFR, JTK13	insulin like growth factor 1 receptor	insulin-like growth factor 1 receptor|IGF-I receptor|soluble IGF1R variant 1|soluble IGF1R variant 2	15q26.3	15	NC_000015.10	98648539	98964530	plus	26	147370
166	9606	Homo sapiens	10413	0	live	YAP1	COB1, YAP, YAP2, YAP65, YKI	Yes1 associated transcriptional regulator	transcriptional coactivator YAP1|65 kDa Yes-associated protein|Yes associated protein 1|protein yorkie homolog|yes-associated protein 1|yes-associated protein 2|yes-associated protein YAP65 homolog|yorkie homolog	11q22.1	11	NC_000011.10	102109957	102233424	plus	10	606608
167	9606	Homo sapiens	284	0	live	ANGPT1	AGP1, AGPT, ANG1	angiopoietin 1	angiopoietin-1|ANG-1	8q23.1	8	NC_000008.11	107249482	107497918	minus	10	601667
168	9606	Homo sapiens	57007	0	live	ACKR3	CMKOR1, CXC-R7, CXCR-7, CXCR7, GPR159, RDC-1, RDC1	atypical chemokine receptor 3	atypical chemokine receptor 3|C-X-C chemokine receptor type 7|G protein-coupled receptor|G-protein coupled receptor 159|G-protein coupled receptor RDC1 homolog|chemokine (C-X-C motif) receptor 7|chemokine orphan receptor 1	2q37.3	2	NC_000002.12	236537131	236582358	plus	6	610376
169	9606	Homo sapiens	177	0	live	AGER	RAGE, SCARJ1	advanced glycosylation end-product specific receptor	advanced glycosylation end product-specific receptor|RAGE isoform NtRAGE-delta|RAGE isoform sRAGE-delta|receptor for advanced glycation end-products variant 20	6p21.32	6	NC_000006.12	32180968	32184380	minus	11	600214
170	9606	Homo sapiens	3552	0	live	IL1A	IL-1 alpha, IL-1A, IL1, IL1-ALPHA, IL1F1	interleukin 1 alpha	interleukin-1 alpha|hematopoietin-1|preinterleukin 1 alpha|pro-interleukin-1-alpha	2q14.1	2	NC_000002.12	112773925	112784493	minus	8	147760
171	9606	Homo sapiens	355	0	live	FAS	ALPS1A, APO-1, APT1, CD951, FASTM, TNFRSF6, FAS	Fas cell surface death receptor	tumor necrosis factor receptor superfamily member 6|APO-1 cell surface antigen|CD95 antigen|FASLG receptor|Fas (TNF receptor superfamily, member 6)|Fas AMA|TNF receptor superfamily member 6|apoptosis antigen 1|apoptosis signaling receptor FAS|apoptosis-mediating surface antigen FAS|mutant tumor necrosis receptor superfamily member 6|tumor necrosis factor receptor superfamily, member 6	10q23.31	10	NC_000010.11	88968429	89017059	plus	15	134637
172	9606	Homo sapiens	50943	0	live	FOXP3	AIID, DIETER, IPEX, JM2, PIDX, XPID	forkhead box P3	forkhead box protein P3|FOXP3delta7|immune dysregulation, polyendocrinopathy, enteropathy, X-linked|immunodeficiency, polyendocrinopathy, enteropathy, X-linked|scurfin	Xp11.23	X	NC_000023.11	49250436	49264932	minus	12	300292
173	9606	Homo sapiens	2100	0	live	ESR2	ER-BETA, ESR-BETA, ESRB, ESTRB, Erb, NR3A2, ODG8	estrogen receptor 2	estrogen receptor beta|estrogen receptor beta 4|estrogen receptor beta splice variant, ERbeta2delta7|estrogen receptor beta splice variant, ERbeta4delta7|estrogen receptor beta splice variant, ERbeta6|estrogen receptor beta splice variant, ERbeta6delta7|estrogen receptor beta splice variant, ERbeta7|estrogen receptor beta splice variant, ERbeta7delta7|estrogen receptor beta splice variant, ERbeta…	14q23.2-q23.3	14	NC_000014.9	64226707	64338631	minus	18	601663
174	9606	Homo sapiens	182	0	live	JAG1	AGS, AGS1, AHD, AWS, CD339, DCHE, HJ1, JAGL1	jagged canonical Notch ligand 1	protein jagged-1	20p12.2	20	NC_000020.11	10637684	10673999	minus	26	601920
175	9606	Homo sapiens	836	0	live	CASP3	CPP32, CPP32B, SCA-1	caspase 3	caspase-3|CASP-3|CPP-32|PARP cleavage protease|SREBP cleavage activity 1|apopain|caspase 3, apoptosis-related cysteine peptidase|caspase 3, apoptosis-related cysteine protease|cysteine protease CPP32|procaspase3|protein Yama	4q35.1	4	NC_000004.12	184627696	184649475	minus	9	600636
176	9606	Homo sapiens	3934	0	live	LCN2	24p3, MSFI, NGAL, p25	lipocalin 2	neutrophil gelatinase-associated lipocalin|25 kDa alpha-2-microglobulin-related subunit of MMP-9|migration-stimulating factor inhibitor|oncogene 24p3|siderocalin LCN2	9q34.11	9	NC_000009.12	128149453	128153453	plus	7	600181
177	9606	Homo sapiens	3481	0	live	IGF2	C11orf43, GRDF, IGF-II, PP9974, SRS3	insulin like growth factor 2	insulin-like growth factor II|T3M-11-derived growth factor|insulin-like growth factor 2 (somatomedin A)|insulin-like growth factor type 2|preptin	11p15.5	11	NC_000011.10	2129112	2149603	minus	9	147470
178	9606	Homo sapiens	407018	0	live	MIR27A	MIR27, MIRN27A, mir-27a	microRNA 27a	hsa-mir-27a	19p13.12	19	NC_000019.10	13836440	13836517	minus	1	612153
179	9606	Homo sapiens	2246	0	live	FGF1	AFGF, ECGF, ECGF-beta, ECGFA, ECGFB, FGF-1, FGF-alpha, FGFA, GLIO703, HBGF-1, HBGF1	fibroblast growth factor 1	fibroblast growth factor 1|beta-endothelial cell growth factor|endothelial cell growth factor, alpha|endothelial cell growth factor, beta|fibroblast growth factor 1 (acidic)|heparin-binding growth factor 1	5q31.3	5	NC_000005.10	142592178	142698070	minus	11	131220
180	9606	Homo sapiens	2932	0	live	GSK3B		glycogen synthase kinase 3 beta	glycogen synthase kinase-3 beta|GSK-3 beta|GSK3beta isoform|serine/threonine-protein kinase GSK3B	3q13.33	3	NC_000003.12	119821321	120095823	minus	13	605004
181	9606	Homo sapiens	4582	0	live	MUC1	ADMCKD, ADMCKD1, CA 15-3, CD227, EMA, H23AG, KL-6, MAM6, MCD, MCKD, MCKD1, MUC-1, MUC-1/SEC, MUC-1/X/ZD, PEM, PEMT, PUM, MUC1	mucin 1, cell surface associated	mucin-1|H23 antigen|breast carcinoma-associated antigen DF3|cancer antigen 15-3|carcinoma-associated mucin|episialin|krebs von den Lungen-6|mucin 1, transmembrane|peanut-reactive urinary mucin|polymorphic epithelial mucin|tumor associated epithelial mucin|tumor-associated epithelial membrane antigen	1q22	1	NC_000001.11	155185824	155192915	minus	11	158340
182	9606	Homo sapiens	861	0	live	RUNX1	AML1, AML1-EVI-1, AMLCR1, CBF2alpha, CBFA2, EVI-1, PEBP2aB, PEBP2alpha	RUNX family transcription factor 1	runt-related transcription factor 1|AML1-EVI-1 fusion protein|PEA2-alpha B|PEBP2-alpha B|SL3-3 enhancer factor 1 alpha B subunit|SL3/AKV core-binding factor alpha B subunit|acute myeloid leukemia 1 protein|core-binding factor, runt domain, alpha subunit 2|mutant RUNX1|oncogene AML-1|polyomavirus enhancer-binding protein 2 alpha B subunit|runt related transcription factor 1	21q22.12	21	NC_000021.9	34787801	35049334	minus	13	151385
183	9606	Homo sapiens	54106	0	live	TLR9	CD289	toll like receptor 9	toll-like receptor 9	3p21.2	3	NC_000003.12	52221080	52226163	minus	2	605474
184	9606	Homo sapiens	406947	0	live	MIR155	MIRN155, miRNA155, mir-155	microRNA 155	hsa-mir-155	21q21.3	21	NC_000021.9	25573980	25574044	plus	1	609337
185	9606	Homo sapiens	328	0	live	APEX1	APE, APE1, APEN, APEX, APX, HAP1, REF1	apurinic/apyrimidinic endodeoxyribonuclease 1	DNA-(apurinic or apyrimidinic site) endonuclease|AP endonuclease class I|AP lyase|APEX nuclease (multifunctional DNA repair enzyme) 1|DNA-(apurinic or apyrimidinic site) lyase|apurinic-apyrimidinic endonuclease 1|apurinic/apyrimidinic (abasic) endonuclease|deoxyribonuclease (apurinic or apyrimidinic)|protein REF-1|redox factor-1	14q11.2	14	NC_000014.9	20455226	20457767	plus	5	107748
186	9606	Homo sapiens	1385	0	live	CREB1	CREB, CREB-1	cAMP responsive element binding protein 1	cyclic AMP-responsive element-binding protein 1|active transcription factor CREB|cAMP-response element-binding protein-1|cyclic adenosine 3',5'-monophosphate response element binding protein|cyclic adenosine 3',5'-monophosphate response element-binding protein CREB|transactivator protein	2q33.3	2	NC_000002.12	207529943	207605988	plus	13	123810
187	9606	Homo sapiens	10135	0	live	NAMPT	1110035O14Rik, PBEF, PBEF1, VF, VISFATIN	nicotinamide phosphoribosyltransferase	nicotinamide phosphoribosyltransferase|NAmPRTase|pre-B cell-enhancing factor|pre-B-cell colony-enhancing factor 1	7q22.3	7	NC_000007.14	106248298	106284983	minus	11	608764
188	9606	Homo sapiens	4314	0	live	MMP3	CHDS6, MMP-3, SL-1, STMY, STMY1, STR1	matrix metallopeptidase 3	stromelysin-1|matrix metalloproteinase 3 (stromelysin 1, progelatinase)|proteoglycanase|transin-1	11q22.2	11	NC_000011.10	102835801	102843609	minus	10	185250
189	9606	Homo sapiens	673	0	live	BRAF	B-RAF1, B-raf1, NS7, RAFB1, BRAF	B-Raf proto-oncogene, serine/threonine kinase	serine/threonine-protein kinase B-raf|94 kDa B-raf protein|B-Raf proto-oncogene serine/threonine-protein kinase (p94)|B-Raf serine/threonine-protein|murine sarcoma viral (v-raf) oncogene homolog B1|proto-oncogene B-Raf|v-raf murine sarcoma viral oncogene homolog B|v-raf murine sarcoma viral oncogene homolog B1	7q34	7	NC_000007.14	140713328	140924929	minus	23	164757
190	9606	Homo sapiens	6352	0	live	CCL5	D17S136E, RANTES, SCYA5, SIS-delta, SISd, TCP228, eoCP	C-C motif chemokine ligand 5	C-C motif chemokine 5|T-cell specific protein p288|beta-chemokine RANTES|chemokine (C-C motif) ligand 5|eosinophil chemotactic cytokine|regulated upon activation, normally T-expressed, and presumably secreted|small inducible cytokine subfamily A (Cys-Cys), member 5	17q12	17	NC_000017.11	35871491	35880360	minus	4	187011
191	9606	Homo sapiens	183	0	live	AGT	ANHU, SERPINA8, hFLT1	angiotensinogen	angiotensinogen|alpha-1 antiproteinase, antitrypsin|angiotensin I|angiotensin II|fetal-liver predominant transporter 1|pre-angiotensinogen|serine (or cysteine) proteinase inhibitor|serpin A8|serpin peptidase inhibitor, clade A, member 8	1q42.2	1	NC_000001.11	230702523	230745583	minus	6	106150
192	9606	Homo sapiens	407019	0	live	MIR27B	MIR-27b, MIRN27B, miRNA27B	microRNA 27b	hsa-mir-27b	9q22.32	9	NC_000009.12	95085445	95085541	plus	1	610636
193	9606	Homo sapiens	998	0	live	CDC42	CDC42Hs, G25K, TKS	cell division cycle 42	cell division control protein 42 homolog|G25K GTP-binding protein|GTP binding protein, 25kDa|dJ224A6.1.1 (cell division cycle 42 (GTP-binding protein, 25kD))|dJ224A6.1.2 (cell division cycle 42 (GTP-binding protein, 25kD))|growth-regulating protein|small GTP binding protein CDC42	1p36.12	1	NC_000001.11	22052709	22101360	plus	8	116952
194	9606	Homo sapiens	6648	0	live	SOD2	GClnc1, IPO-B, IPOB, MNSOD, MVCD6, Mn-SOD	superoxide dismutase 2	superoxide dismutase [Mn], mitochondrial|Mn superoxide dismutase|epididymis secretory sperm binding protein|gastric cancer-associated lncRNA 1|indophenoloxidase B|manganese-containing superoxide dismutase|mangano-superoxide dismutase|superoxide dismutase 2, mitochondrial	6q25.3	6	NC_000006.12	159669069	159762281	minus	10	147460
195	9606	Homo sapiens	2050	0	live	EPHB4	CMAVM2, HFASD, HTK, LMPHM7, MYK1, TYRO11	EPH receptor B4	ephrin type-B receptor 4|ephrin receptor EphB4|hepatoma transmembrane kinase|soluble EPHB4 variant 1|soluble EPHB4 variant 2|soluble EPHB4 variant 3|tyrosine-protein kinase TYRO11|tyrosine-protein kinase receptor HTK	7q22.1	7	NC_000007.14	100802565	100827523	minus	17	600011
196	9606	Homo sapiens	5727	0	live	PTCH1	BCNS, NBCCS, PTC, PTC1, PTCH	patched 1	protein patched homolog 1	9q22.32	9	NC_000009.12	95442980	95516971	minus	28	601309
197	9606	Homo sapiens	356	0	live	FASLG	ALPS1B, APT1LG1, APTL, CD178, CD95-L, CD95L, FASL, TNFSF6, TNLG1A	Fas ligand	tumor necrosis factor ligand superfamily member 6|CD95 ligand|Fas ligand (TNF superfamily, member 6)|apoptosis (APO-1) antigen ligand 1|apoptosis antigen ligand|fas antigen ligand|mutant tumor necrosis factor family member 6|tumor necrosis factor ligand 1A	1q24.3	1	NC_000001.11	172659008	172666876	plus	4	134638
198	9606	Homo sapiens	5599	0	live	MAPK8	JNK, JNK-46, JNK1, JNK1A2, JNK21B1/2, PRKM8, SAPK1, SAPK1c	mitogen-activated protein kinase 8	mitogen-activated protein kinase 8|JUN N-terminal kinase|MAP kinase 8|c-Jun N-terminal kinase 1|mitogen-activated protein kinase 8 isoform JNK1 alpha1|mitogen-activated protein kinase 8 isoform JNK1 beta2|stress-activated protein kinase 1|stress-activated protein kinase 1c	10q11.22	10	NC_000010.11	48306639	48439360	plus	16	601158
199	9606	Homo sapiens	3815	0	live	KIT	C-Kit, CD117, MASTC, PBT, SCFR	KIT proto-oncogene, receptor tyrosine kinase	mast/stem cell growth factor receptor Kit|c-Kit protooncogene|p145 c-kit|piebald trait protein|proto-oncogene c-Kit|proto-oncogene tyrosine-protein kinase Kit|soluble KIT variant 1|tyrosine-protein kinase Kit|v-kit Hardy-Zuckerman 4 feline sarcoma viral oncogene homolog|v-kit Hardy-Zuckerman 4 feline sarcoma viral oncogene-like protein	4q12	4	NC_000004.12	54657928	54740715	plus	21	164920
200	9606	Homo sapiens	80781	0	live	COL18A1	GLCC, KNO, KNO1, KS	collagen type XVIII alpha 1 chain	collagen alpha-1(XVIII) chain|antiangiogenic agent|collagen alpha-1(XVIII) chain isoform 1 preproprotein|collagen, type XVIII, alpha 1|endostatin|multi-functional protein MFP	21q22.3	21	NC_000021.9	45405165	45513720	plus	43	120328
201	9606	Homo sapiens	4982	0	live	TNFRSF11B	OCIF, OPG, PDB5, TR1	TNF receptor superfamily member 11b	tumor necrosis factor receptor superfamily member 11B|osteoclastogenesis inhibitory factor|osteoprotegerin|tumor necrosis factor receptor superfamily, member 11b	8q24.12	8	NC_000008.11	118923557	118951885	minus	5	602643
202	9606	Homo sapiens	2147	0	live	F2	PT, RPRGL2, THPH1	coagulation factor II, thrombin	prothrombin|prepro-coagulation factor II|prothrombin B-chain|thrombin factor II	11p11.2	11	NC_000011.10	46719213	46739506	plus	14	176930
203	9606	Homo sapiens	154	0	live	ADRB2	ADRB2R, ADRBR, B2AR, BAR, BETA2AR	adrenoceptor beta 2	beta-2 adrenergic receptor|adrenergic, beta-2-, receptor, surface|adrenoceptor beta 2 surface|beta-2 adrenoceptor|beta-2 adrenoreceptor|catecholamine receptor	5q32	5	NC_000005.10	148826611	148828623	plus	1	109690
204	9606	Homo sapiens	7097	0	live	TLR2	CD282, TIL4	toll like receptor 2	toll-like receptor 2|toll/interleukin-1 receptor-like protein 4	4q31.3	4	NC_000004.12	153684080	153710643	plus	5	603028
205	9606	Homo sapiens	652	0	live	BMP4	BMP2B, BMP2B1, MCOPS6, OFC11, ZYME	bone morphogenetic protein 4	bone morphogenetic protein 4|bone morphogenetic protein 2B	14q22.2	14	NC_000014.9	53949736	53956891	minus	6	112262
206	9606	Homo sapiens	8626	0	live	TP63	AIS, B(p51A), B(p51B), EEC3, KET, LMS, NBP, OFC8, RHS, SHFM4, TP53CP, TP53L, TP73L, p40, p51, p53CP, p63, p73H, p73L	tumor protein p63	tumor protein 63|amplified in squamous cell carcinoma|chronic ulcerative stomatitis protein|keratinocyte transcription factor KET|transformation-related protein 63|tumor protein p53-competing protein	3q28	3	NC_000003.12	189596746	189897279	plus	17	603273
207	9606	Homo sapiens	5315	0	live	PKM	CTHBP, HEL-S-30, OIP3, PK32, TCB, THBP1, p58, PKM	pyruvate kinase M1/2	pyruvate kinase PKM|OPA-interacting protein 3|PK, muscle type|cytosolic thyroid hormone-binding protein|epididymis secretory protein Li 30|pyruvate kinase 2/3|pyruvate kinase isozymes M1/M2|pyruvate kinase muscle isozyme|pyruvate kinase, muscle|thyroid hormone-binding protein 1|thyroid hormone-binding protein, cytosolic|tumor M2-PK	15q23	15	NC_000015.10	72199029	72231624	minus	16	179050
208	9606	Homo sapiens	3486	0	live	IGFBP3	BP-53, IBP3	insulin like growth factor binding protein 3	insulin-like growth factor-binding protein 3|IBP-3|IGF-binding protein 3|IGFBP-3|acid stable subunit of the 140 K IGF complex|binding protein 29|binding protein 53|growth hormone-dependent binding protein	7p12.3	7	NC_000007.14	45912245	45921272	minus	5	146732
209	9606	Homo sapiens	6513	0	live	SLC2A1	CSE, DYT17, DYT18, DYT9, EIG12, GLUT, GLUT-1, GLUT1, GLUT1DS, HTLVR, PED, SDCHCN	solute carrier family 2 member 1	solute carrier family 2, facilitated glucose transporter member 1|choreoathetosis/spasticity, episodic (paroxysmal choreoathetosis/spasticity)|glucose transporter type 1, erythrocyte/brain|hepG2 glucose transporter|human T-cell leukemia virus (I and II) receptor|receptor for HTLV-1 and HTLV-2|solute carrier family 2 (facilitated glucose transporter), member 1	1p34.2	1	NC_000001.11	42925353	42958868	minus	10	138140
210	9606	Homo sapiens	2305	0	live	FOXM1	FKHL16A, FOXM1B, FOXM1C, HFH-11, HFH11, HNF-3, INS-1, MPHOSPH2, MPP-2, MPP2, PIG29, TRIDENT, FOXM1	forkhead box M1	forkhead box protein M1|Forkhead, drosophila, homolog-like 16|HNF-3/fork-head homolog 11|M-phase phosphoprotein 2|MPM-2 reactive phosphoprotein 2|a novel forkhead box M1 isoform FOXM1D|forkhead box M1-D|forkhead-related protein FKHL16|hepatocyte nuclear factor 3 forkhead homolog 11|transcription factor Trident|winged-helix factor from INS-1 cells	12p13.33	12	NC_000012.12	2857680	2877174	minus	11	602341
211	9606	Homo sapiens	3309	0	live	HSPA5	BIP, GRP78, HEL-S-89n	heat shock protein family A (Hsp70) member 5	endoplasmic reticulum chaperone BiP|78 kDa glucose-regulated protein|HSP70 family protein 5|binding-immunoglobulin protein|endoplasmic reticulum lumenal Ca(2+)-binding protein grp78|epididymis secretory sperm binding protein Li 89n|glucose-regulated protein, 78kDa|heat shock 70kDa protein 5 (glucose-regulated protein, 78kDa)|heat shock protein 70 family protein 5|heat shock protein family A membe…	9q33.3	9	NC_000009.12	125234853	125241343	minus	8	138120
212	9606	Homo sapiens	5241	0	live	PGR	NR3C3, PR	progesterone receptor	progesterone receptor|nuclear receptor subfamily 3 group C member 3	11q22.1	11	NC_000011.10	101029624	101130681	minus	10	607311
213	9606	Homo sapiens	25	0	live	ABL1	ABL, BCR-ABL, CHDSKM, JTK7, bcr/abl, c-ABL, c-ABL1, p150, v-abl	ABL proto-oncogene 1, non-receptor tyrosine kinase	tyrosine-protein kinase ABL1|ABL protooncogene 1 nonreceptor tyrosine kinase|Abelson tyrosine-protein kinase 1|bcr/c-abl oncogene protein|c-abl oncogene 1, receptor tyrosine kinase|proto-oncogene c-Abl|proto-oncogene tyrosine-protein kinase ABL1|truncated ABL protooncogene 1 nonreceptor tyrosine kinase|tyrosine-protein kinase|v-abl Abelson murine leukemia viral oncogene homolog 1	9q34.12	9	NC_000009.12	130713881	130887675	plus	12	189980
214	9606	Homo sapiens	55294	0	live	FBXW7	AGO, CDC4, FBW6, FBW7, FBX30, FBXO30, FBXW6, SEL-10, SEL10, hAgo, hCdc4	F-box and WD repeat domain containing 7	F-box/WD repeat-containing protein 7|F-box and WD repeat domain containing 7, E3 ubiquitin protein ligase|F-box and WD-40 domain protein 7 (archipelago homolog, Drosophila)|F-box protein FBW7|F-box protein FBX30|F-box protein SEL-10|archipelago|homolog of C elegans sel-10	4q31.3	4	NC_000004.12	152320544	152536873	minus	18	606278
215	9606	Homo sapiens	406992	0	live	MIR210	MIRN210, mir-210	microRNA 210	hsa-mir-210	11p15.5	11	NC_000011.10	568089	568198	minus	1	612982
216	9606	Homo sapiens	4089	0	live	SMAD4	DPC4, JIP, MADH4, MYHRS	SMAD family member 4	mothers against decapentaplegic homolog 4|MAD homolog 4|SMAD, mothers against DPP homolog 4|deleted in pancreatic carcinoma locus 4|deletion target in pancreatic carcinoma 4|mothers against decapentaplegic, Drosophila, homolog of, 4	18q21.2	18	NC_000018.10	51030213	51085042	plus	12	600993
217	9606	Homo sapiens	10631	0	live	POSTN	OSF-2, OSF2, PDLPOSTN, PN	periostin	periostin|osteoblast specific factor 2 (fasciclin I-like)|periodontal ligament-specific periostin|periostin, osteoblast specific factor	13q13.3	13	NC_000013.11	37562582	37598844	minus	25	608777
218	9606	Homo sapiens	7046	0	live	TGFBR1	AAT5, ACVRLK4, ALK-5, ALK5, ESS1, LDS1, LDS1A, LDS2A, MSSE, SKR4, TBR-i, TBRI, TGFR-1, tbetaR-I	transforming growth factor beta receptor 1	TGF-beta receptor type-1|activin A receptor type II-like kinase, 53kDa|activin A receptor type II-like protein kinase of 53kD|activin receptor-like kinase 5|mutant transforming growth factor beta receptor I|serine/threonine-protein kinase receptor R4|transforming growth factor beta receptor I|transforming growth factor-beta receptor type I	9q22.33	9	NC_000009.12	99104038	99154192	plus	11	190181
219	9606	Homo sapiens	406935	0	live	MIR143	MIRN143, mir-143	microRNA 143	hsa-mir-143	5q32	5	NC_000005.10	149428918	149429023	plus	1	612117
220	9606	Homo sapiens	2908	0	live	NR3C1	GCCR, GCR, GCRST, GR, GRL	nuclear receptor subfamily 3 group C member 1	glucocorticoid receptor|glucocorticoid nuclear receptor variant 1|nuclear receptor subfamily 3 group C member 1 variant hGR-B(54)|nuclear receptor subfamily 3 group C member 1 variant hGR-B(77)|nuclear receptor subfamily 3 group C member 1 variant hGR-B(93)|nuclear receptor subfamily 3, group C, member 1 (glucocorticoid receptor)	5q31.3	5	NC_000005.10	143277931	143435512	minus	16	138040
221	9606	Homo sapiens	4288	0	live	MKI67	KIA, MIB-, MIB-1, PPP1R105	marker of proliferation Ki-67	proliferation marker protein Ki-67|antigen Ki67|antigen identified by monoclonal antibody Ki-67|proliferation-related Ki-67 antigen|protein phosphatase 1, regulatory subunit 105	10q26.2	10	NC_000010.11	128096659	128126423	minus	16	176741
222	9606	Homo sapiens	8091	0	live	HMGA2	BABL, HMGI-C, HMGIC, LIPO, SRS5, STQTL9	high mobility group AT-hook 2	high mobility group protein HMGI-C|HMGA2/KRT121P fusion|high-mobility group (nonhistone chromosomal) protein isoform I-C	12q14.3	12	NC_000012.12	65824460	65966291	plus	8	600698
223	9606	Homo sapiens	2896	0	live	GRN	CLN11, GEP, GP88, PCDGF, PEPI, PGRN	granulin precursor	progranulin|PC cell-derived growth factor|acrogranin|epithelin|glycoprotein 88|glycoprotein of 88 Kda|granulin-epithelin|granulins|proepithelin	17q21.31	17	NC_000017.11	44345302	44353106	plus	14	138945
224	9606	Homo sapiens	1072	0	live	CFL1	CFL, HEL-S-15, cofilin	cofilin 1	cofilin-1|18 kDa phosphoprotein|cofilin 1 (non-muscle)|cofilin, non-muscle isoform|epididymis secretory protein Li 15|p18	11q13.1	11	NC_000011.10	65854673	65858180	minus	4	601442
225	9606	Homo sapiens	5176	0	live	SERPINF1	EPC-1, OI12, OI6, PEDF, PIG35	serpin family F member 1	pigment epithelium-derived factor|alpha-2 antiplasmin|cell proliferation-inducing gene 35 protein|serine (or cysteine) proteinase inhibitor, clade F (alpha-2 antiplasmin, pigment epithelium derived factor), member 1|serpin peptidase inhibitor, clade F (alpha-2 antiplasmin, pigment epithelium derived factor), member 1|testis tissue sperm-binding protein Li 70n	17p13.3	17	NC_000017.11	1761925	1777574	plus	9	172860
226	9606	Homo sapiens	3065	0	live	HDAC1	GON-10, HD1, KDAC1, RPD3, RPD3L1	histone deacetylase 1	histone deacetylase 1|reduced potassium dependency, yeast homolog-like 1	1p35.2-p35.1	1	NC_000001.11	32292083	32333628	plus	14	601241
227	9606	Homo sapiens	3315	0	live	HSPB1	CMT2F, HEL-S-102, HMN2B, HS.76067, HSP27, HSP28, Hsp25, SRP27	heat shock protein family B (small) member 1	heat shock protein beta-1|28 kDa heat shock protein|epididymis secretory protein Li 102|estrogen-regulated 24 kDa protein|heat shock 27 kDa protein|heat shock 27kD protein 1|heat shock 27kDa protein 1|stress-responsive protein 27	7q11.23	7	NC_000007.14	76302673	76304292	plus	3	602195
228	9606	Homo sapiens	406910	0	live	MIR125A	MIRN125A, miRNA125A, mir-125a	microRNA 125a	hsa-mir-125a	19q13.41	19	NC_000019.10	51693254	51693339	plus	1	611191
229	9606	Homo sapiens	6464	0	live	SHC1	SHC, SHCA	SHC adaptor protein 1	SHC-transforming protein 1|SH2 domain protein C1|SHC (Src homology 2 domain containing) transforming protein 1|SHC-transforming protein 3|SHC-transforming protein A	1q21.3	1	NC_000001.11	154962298	154974492	minus	14	600560
230	9606	Homo sapiens	6469	0	live	SHH	HHG1, HLP3, HPE3, MCOPCB5, SMMCI, ShhNC, TPT, TPTPS	sonic hedgehog signaling molecule	sonic hedgehog protein|shh unprocessed N-terminal signaling and C-terminal autoprocessing domains|sonic hedgehog homolog	7q36.3	7	NC_000007.14	155799980	155812463	minus	8	600725
231	9606	Homo sapiens	5294	0	live	PIK3CG	PI3CG, PI3K, PI3Kgamma, PIK3, p110gamma, p120-PI3K	phosphatidylinositol-4,5-bisphosphate 3-kinase catalytic subunit gamma	phosphatidylinositol 4,5-bisphosphate 3-kinase catalytic subunit gamma isoform|1-phosphatidylinositol 3-kinase|PI3-kinase subunit gamma|phosphatidylinositol 3 kinase gamma, p110 gamma|phosphatidylinositol 3-kinase catalytic 110-kD gamma|phosphatidylinositol-4,5-bisphosphate 3-kinase 110 kDa catalytic subunit gamma|phosphatidylinositol-4,5-bisphosphate 3-kinase catalytic subunit gamma isoform|phos…	7q22.3	7	NC_000007.14	106865282	106908980	plus	15	601232
232	9606	Homo sapiens	4879	0	live	NPPB	BNP	natriuretic peptide B	natriuretic peptides B|brain type natriuretic peptide|gamma-brain natriuretic peptide|natriuretic peptide precursor B|natriuretic protein	1p36.22	1	NC_000001.11	11857464	11858945	minus	3	600295
233	9606	Homo sapiens	1869	0	live	E2F1	E2F-1, RBAP1, RBBP3, RBP3	E2F transcription factor 1	transcription factor E2F1|PBR3|PRB-binding protein E2F-1|RBAP-1|RBBP-3|retinoblastoma-associated protein 1|retinoblastoma-binding protein 3	20q11.22	20	NC_000020.11	33675477	33686385	minus	7	189971
234	9606	Homo sapiens	59277	0	live	NTN4	PRO3091	netrin 4	netrin-4|beta-netrin|hepar-derived netrin-like protein	12q22	12	NC_000012.12	95657807	95791155	minus	12	610401
235	9606	Homo sapiens	6275	0	live	S100A4	18A2, 42A, CAPL, FSP1, MTS1, P9KA, PEL98	S100 calcium binding protein A4	protein S100-A4|S100 calcium-binding protein A4 (calcium protein, calvasculin, metastasin, murine placental homolog)|calcium placental protein|fibroblast-specific protein-1|leukemia multidrug resistance associated protein|malignant transformation suppression 1|metastasin 1|murine placental homolog|placental calcium-binding protein|protein Mts1	1q21.3	1	NC_000001.11	153543621	153545806	minus	4	114210
236	9606	Homo sapiens	378938	0	live	MALAT1	HCN, LINC00047, NCRNA00047, NEAT2, PRO2853	metastasis associated lung adenocarcinoma transcript 1	hepcarcin|long intergenic non-protein coding RNA 47|metastasis associated lung adenocarcinoma transcript 1 (non-protein coding)|nuclear enriched abundant transcript 2|nuclear paraspeckle assembly transcript 2 (non-protein coding)	11q13.1	11	NC_000011.10	65497738	65506516	plus	2	607924
237	9606	Homo sapiens	406950	0	live	MIR16-1	MIRN16-1, miRNA16-1, mir-16-1	microRNA 16-1	hsa-mir-16-1	13q14.2	13	NC_000013.11	50048973	50049061	minus	1	609704
238	9606	Homo sapiens	2309	0	live	FOXO3	AF6q21, FKHRL1, FKHRL1P2, FOXO2A, FOXO3	forkhead box O3	forkhead box protein O3|forkhead box O3A|forkhead homolog (rhabdomyosarcoma) like 1|forkhead in rhabdomyosarcoma-like 1|forkhead, Drosophila, homolog of, in rhabdomyosarcoma-like 1	6q21	6	NC_000006.12	108559825	108684774	plus	9	602681
239	9606	Homo sapiens	133	0	live	ADM	AM, PAMP	adrenomedullin	ADM|preproadrenomedullin|proadrenomedullin N-20 terminal peptide	11p15.4	11	NC_000011.10	10305073	10307397	plus	4	103275
240	9606	Homo sapiens	841	0	live	CASP8	ALPS2B, CAP4, Casp-8, FLICE, MACH, MCH5	caspase 8	caspase-8|FADD-homologous ICE/CED-3-like protease|FADD-like ICE|ICE-like apoptotic protease 5|MACH-alpha-1/2/3 protein|MACH-beta-1/2/3/4 protein|MORT1-associated ced-3 homolog|apoptotic cysteine protease|apoptotic protease Mch-5|caspase 8, apoptosis-related cysteine peptidase|caspase 8, apoptosis-related cysteine protease	2q33.1	2	NC_000002.12	201233443	201287711	plus	15	601763
241	9606	Homo sapiens	8600	0	live	TNFSF11	CD254, ODF, OPGL, OPTB2, RANKL, TNLG6B, TRANCE, hRANKL2, sOdf	TNF superfamily member 11	tumor necrosis factor ligand superfamily member 11|TNF-related activation-induced cytokine|osteoclast differentiation factor|osteoprotegerin ligand|receptor activator of nuclear factor kappa B ligand|tumor necrosis factor (ligand) superfamily, member 11|tumor necrosis factor ligand 6B|tumor necrosis factor superfamily member 11	13q14.11	13	NC_000013.11	42562736	42608013	plus	11	602642
242	9606	Homo sapiens	407035	0	live	MIR31	MIRN31, hsa-mir-31, miR-31	microRNA 31		9p21.3	9	NC_000009.12	21512115	21512185	minus	1	612155
243	9606	Homo sapiens	1634	0	live	DCN	CSCD, DSPG2, PG40, PGII, PGS2, SLRR1B	decorin	decorin|bone proteoglycan II|dermatan sulphate proteoglycans II|proteoglycan core protein|small leucine-rich protein 1B	12q21.33	12	NC_000012.12	91140484	91182817	minus	9	125255
244	9606	Homo sapiens	3084	0	live	NRG1	ARIA, GGF, GGF2, HGL, HRG, HRG1, HRGA, MST131, MSTP131, NDF-IT2, SMDF, NRG1	neuregulin 1	pro-neuregulin-1, membrane-bound isoform|acetylcholine receptor-inducing activity|glial growth factor 2|heregulin, alpha (45kD, ERBB2 p185-activator)|neu differentiation factor|pro-NRG1|sensory and motor neuron derived factor	8p12	8	NC_000008.11	31639245	32774046	plus	19	142445
245	9606	Homo sapiens	6647	0	live	SOD1	ALS, ALS1, HEL-S-44, IPOA, SOD, STAHP, hSod1, homodimer	superoxide dismutase 1	superoxide dismutase [Cu-Zn]|Cu/Zn superoxide dismutase|SOD, soluble|epididymis secretory protein Li 44|indophenoloxidase A|superoxide dismutase 1, soluble|superoxide dismutase, cystolic	21q22.11	21	NC_000021.9	31659693	31668931	plus	5	147450
246	9606	Homo sapiens	5979	0	live	RET	CDHF12, CDHR16, HSCR1, MEN2A, MEN2B, MTC1, PTC-ELE1, RET	ret proto-oncogene	proto-oncogene tyrosine-protein kinase receptor Ret|RET receptor tyrosine kinase|cadherin family member 12|cadherin-related family member 16|proto-oncogene c-Ret|rearranged during transfection|ret proto-oncogene (multiple endocrine neoplasia and medullary thyroid carcinoma 1, Hirschsprung disease)	10q11.21	10	NC_000010.11	43077027	43130351	plus	20	164761
247	9606	Homo sapiens	2056	0	live	EPO	DBAL, ECYT5, EP, MVCD2	erythropoietin	erythropoietin|epoetin	7q22.1	7	NC_000007.14	100720468	100723700	plus	5	133170
248	9606	Homo sapiens	301	0	live	ANXA1	ANX1, LPC1	annexin A1	annexin A1|annexin I (lipocortin I)|annexin-1|calpactin II|calpactin-2|chromobindin-9|epididymis secretory sperm binding protein|phospholipase A2 inhibitory protein	9q21.13	9	NC_000009.12	73151865	73170393	plus	15	151690
249	9606	Homo sapiens	9423	0	live	NTN1	MRMV4L, NTN1	netrin 1	netrin-1|epididymis tissue protein Li 131P|netrin 1, mouse, homolog of	17p13.1	17	NC_000017.11	9021510	9244000	plus	8	601614
250	9606	Homo sapiens	1277	0	live	COL1A1	CAFYD, EDSARTH1, EDSC, OI1, OI2, OI3, OI4	collagen type I alpha 1 chain	collagen alpha-1(I) chain|alpha-1 type I collagen|alpha1(I) procollagen|collagen alpha 1 chain type I|collagen alpha-1(I) chain preproprotein|collagen of skin, tendon and bone, alpha-1 chain|collagen, type I, alpha 1|pro-alpha-1 collagen type 1|type I proalpha 1|type I procollagen alpha 1 chain	17q21.33	17	NC_000017.11	50184096	50201649	minus	51	120150
251	9606	Homo sapiens	22943	0	live	DKK1	DKK-1, SK	dickkopf WNT signaling pathway inhibitor 1	dickkopf-related protein 1|dickkopf 1 homolog|dickkopf-1 like|dickkopf-like protein 1	10q21.1	10	NC_000010.11	52314281	52317657	plus	4	605189
252	9606	Homo sapiens	2130	0	live	EWSR1	EWS, EWS-FLI1, bK984G1.4	EWS RNA binding protein 1	RNA-binding protein EWS|EWS RNA-binding protein variant 6|Ewing sarcoma breakpoint region 1|Ewings sarcoma EWS-Fli1 (type 1) oncogene	22q12.2	22	NC_000022.11	29268254	29300523	plus	19	133450
253	9606	Homo sapiens	860	0	live	RUNX2	AML3, CBF-alpha-1, CBFA1, CCD, CCD1, CLCD, OSF-2, OSF2, PEA2aA, PEBP2aA	RUNX family transcription factor 2	runt-related transcription factor 2|PEA2-alpha A|PEBP2-alpha A|SL3-3 enhancer factor 1 alpha A subunit|SL3/AKV core-binding factor alpha A subunit|acute myeloid leukemia 3 protein|core-binding factor, runt domain, alpha subunit 1|oncogene AML-3|osteoblast-specific transcription factor 2|polyomavirus enhancer-binding protein 2 alpha A subunit|runt related transcription factor 2	6p21.1	6	NC_000006.12	45328317	45551082	plus	10	600211
254	9606	Homo sapiens	3579	0	live	CXCR2	CD182, CDw128b, CMKAR2, IL8R2, IL8RA, IL8RB	C-X-C motif chemokine receptor 2	C-X-C chemokine receptor type 2|CXC-R2|CXCR-2|CXCR2 gene for IL8 receptor type B|GRO/MGSA receptor|IL-8 receptor type 2|IL-8R B|chemokine (CXC) receptor 2|high affinity interleukin-8 receptor B|interleukin 8 receptor type 2|interleukin 8 receptor, beta|interleukin-8 receptor type B	2q35	2	NC_000002.12	218125294	218137253	plus	6	146928
255	9606	Homo sapiens	406976	0	live	MIR199A1	MIR-199-s, MIRN199A1, mir-199a-1	microRNA 199a-1	hsa-mir-199a-1|miR-199a-3p	19p13.2	19	NC_000019.10	10817426	10817496	minus	1	610719
256	9606	Homo sapiens	6935	0	live	ZEB1	AREB6, BZP, DELTAEF1, FECD6, NIL2A, PPCD3, TCF8, ZFHEP, ZFHX1A	zinc finger E-box binding homeobox 1	zinc finger E-box-binding homeobox 1|delta-crystallin enhancer binding factor 1|negative regulator of IL2|posterior polymorphous corneal dystrophy 3|transcription factor 8 (represses interleukin 2 expression)|zinc finger homeodomain enhancer-binding protein	10p11.22	10	NC_000010.11	31318417	31529804	plus	20	189909
257	9606	Homo sapiens	7077	0	live	TIMP2	CSC-21K, DDC8	TIMP metallopeptidase inhibitor 2	metalloproteinase inhibitor 2|testicular secretory protein Li 57|tissue inhibitor of metalloproteinases 2	17q25.3	17	NC_000017.11	78852977	78925387	minus	5	188825
258	9606	Homo sapiens	3565	0	live	IL4	BCGF-1, BCGF1, BSF-1, BSF1, IL-4	interleukin 4	interleukin-4|B cell growth factor 1|B_cell stimulatory factor 1|binetrakin|interleukin 4 variant 2|lymphocyte stimulatory factor 1|pitrakinra	5q31.1	5	NC_000005.10	132673986	132682678	plus	5	147780
259	9606	Homo sapiens	1906	0	live	EDN1	ARCND3, ET1, HDLCQ7, PPET1, QME	endothelin 1	endothelin-1|preproendothelin-1	6p24.1	6	NC_000006.12	12256463	12297194	plus	9	131240
260	9606	Homo sapiens	6093	0	live	ROCK1	P160ROCK, ROCK-I	Rho associated coiled-coil containing protein kinase 1	rho-associated protein kinase 1|p160 ROCK-1|renal carcinoma antigen NY-REN-35	18q11.1	18	NC_000018.10	20946906	21111813	minus	33	601702
261	9606	Homo sapiens	196	0	live	AHR	RP85, bHLHe76	aryl hydrocarbon receptor	aryl hydrocarbon receptor|AH-receptor|ah receptor|aromatic hydrocarbon receptor|class E basic helix-loop-helix protein 76	7p21.1	7	NC_000007.14	17298652	17346147	plus	11	600253
262	9606	Homo sapiens	7161	0	live	TP73	P73	tumor protein p73	tumor protein p73|p53-like transcription factor|p53-related protein	1p36.32	1	NC_000001.11	3652516	3736201	plus	16	601990
263	9606	Homo sapiens	5460	0	live	POU5F1	OCT3, OCT4, OTF-3, OTF3, OTF4, Oct-3, Oct-4	POU class 5 homeobox 1	POU domain, class 5, transcription factor 1|POU class 5 homeobox 1 transcript variant OCT4B1|POU class 5 homeobox 1 transcript variant OCT4B2|POU class 5 homeobox 1 transcript variant OCT4B3|POU class 5 homeobox 1 transcript variant OCT4B4|POU class 5 homeobox 1 transcript variant OCT4B5|POU class 5 homeobox 1 transcript variant OCT4B6|POU classV homeobox 1 variant 2|POU domain transcription fact…	6p21.33	6	NC_000006.12	31164337	31170682	minus	6	164177
264	9606	Homo sapiens	4088	0	live	SMAD3	HSPC193, HsT17436, JV15-2, LDS1C, LDS3, MADH3	SMAD family member 3	mothers against decapentaplegic homolog 3|MAD homolog 3|MAD, mothers against decapentaplegic homolog 3|SMA- and MAD-related protein 3|SMAD, mothers against DPP homolog 3|hMAD-3|hSMAD3|mad homolog JV15-2|mad protein homolog|mad3|mothers against DPP homolog 3	15q22.33	15	NC_000015.10	67065602	67195195	plus	13	603109
265	9606	Homo sapiens	6382	0	live	SDC1	CD138, SDC, SYND1, syndecan	syndecan 1	syndecan-1|CD138 antigen|heparan sulfate proteoglycan fibroblast growth factor receptor|syndecan proteoglycan 1	2p24.1	2	NC_000002.12	20200797	20225433	minus	9	186355
266	9606	Homo sapiens	947	0	live	CD34		CD34 molecule	hematopoietic progenitor cell antigen CD34|CD34 antigen	1q32.2	1	NC_000001.11	207880972	207911125	minus	8	142230
267	9606	Homo sapiens	5562	0	live	PRKAA1	AMPK, AMPKa1	protein kinase AMP-activated catalytic subunit alpha 1	5'-AMP-activated protein kinase catalytic subunit alpha-1|5'-AMP-activated protein kinase, catalytic alpha-1 chain|ACACA kinase|AMP -activate kinase alpha 1 subunit|AMP-activated protein kinase, catalytic, alpha-1|AMPK alpha 1|AMPK subunit alpha-1|HMGCR kinase|acetyl-CoA carboxylase kinase|hydroxymethylglutaryl-CoA reductase kinase|protein kinase, AMP-activated, alpha 1 catalytic subunit|tau-prot…	5p13.1	5	NC_000005.10	40759379	40798195	minus	12	602739
268	9606	Homo sapiens	10891	0	live	PPARGC1A	LEM6, PGC-1(alpha), PGC-1alpha, PGC-1v, PGC1, PGC1A, PPARGC1	PPARG coactivator 1 alpha	peroxisome proliferator-activated receptor gamma coactivator 1-alpha|L-PGC-1alpha|PGC-1-alpha|PPAR gamma coactivator variant form|PPARGC-1-alpha|PPARgamma coactivator 1alpha|ligand effect modulator-6|peroxisome proliferator-activated receptor gamma coactivator 1 alpha transcript variant B4-3ext|peroxisome proliferator-activated receptor gamma coactivator 1 alpha transcript variant B4-8a|peroxisom…	4p15.2	4	NC_000004.12	23792021	24472905	minus	24	604517
269	9606	Homo sapiens	958	0	live	CD40	Bp50, CDW40, TNFRSF5, p50	CD40 molecule	tumor necrosis factor receptor superfamily member 5|B cell surface antigen CD40|B cell-associated molecule|CD40 molecule, TNF receptor superfamily member 5|CD40L receptor	20q13.12	20	NC_000020.11	46118242	46129858	plus	9	109535
270	9606	Homo sapiens	7431	0	live	VIM		vimentin	vimentin|epididymis secretory sperm binding protein	10p13	10	NC_000010.11	17228241	17237593	plus	10	193060
271	9606	Homo sapiens	5587	0	live	PRKD1	CHDED, PKC-MU, PKCM, PKD, PRKCM	protein kinase D1	serine/threonine-protein kinase D1|nPKC-D1|nPKC-mu|protein kinase C mu type|protein kinase C, mu|protein kinase D	14q12	14	NC_000014.9	29576479	29927847	minus	23	605435
272	9606	Homo sapiens	2057	0	live	EPOR	EPO-R	erythropoietin receptor	erythropoietin receptor|truncated erythropoietin receptor	19p13.2	19	NC_000019.10	11377207	11384314	minus	8	133171
273	9606	Homo sapiens	407015	0	live	MIR26A1	MIR26A, MIRN26A1, mir-26a-1	microRNA 26a-1	hsa-mir-26a-1	3p22.2	3	NC_000003.12	37969404	37969480	plus	1	612151
274	9606	Homo sapiens	407007	0	live	MIR222	MIRN222, miRNA222, mir-222	microRNA 222	hsa-mir-222	Xp11.3	X	NC_000023.11	45747015	45747124	minus	1	300569
275	9606	Homo sapiens	3643	0	live	INSR	CD220, HHF5	insulin receptor	insulin receptor|IR	19p13.2	19	NC_000019.10	7112257	7294414	minus	22	147670
276	9606	Homo sapiens	9112	0	live	MTA1		metastasis associated 1	metastasis-associated protein MTA1|metastasis associated gene 1 protein	14q32.33	14	NC_000014.9	105419827	105470729	plus	23	603526
277	9606	Homo sapiens	7098	0	live	TLR3	CD283, IIAE2	toll like receptor 3	toll-like receptor 3	4q35.1	4	NC_000004.12	186069156	186088073	plus	5	603029
278	9606	Homo sapiens	358	0	live	AQP1	AQP-CHIP, CHIP28, CO	aquaporin 1 (Colton blood group)	aquaporin-1|aquaporin 1 (channel-forming integral protein, 28kDa, CO blood group)|aquaporin 1, Colton blood group antigen|aquaporin-CHIP|channel-like integral membrane protein, 28-kDa|urine water channel|water channel protein for red blood cells and kidney proximal tubule	7p14.3	7	NC_000007.14	30911853	30925516	plus	4	107776
279	9606	Homo sapiens	10763	0	live	NES	Nbla00170	nestin	nestin	1q23.1	1	NC_000001.11	156668763	156677407	minus	4	600915
280	9606	Homo sapiens	650	0	live	BMP2	BDA2A, SSFSC, BMP2	bone morphogenetic protein 2	bone morphogenetic protein 2|bone morphogenetic protein 2A	20p12.3	20	NC_000020.11	6767686	6780246	plus	3	112261
281	9606	Homo sapiens	2296	0	live	FOXC1	ARA, ASGD3, FKHL7, FREAC-3, FREAC3, IGDA, IHG1, IRID1, RIEG3	forkhead box C1	forkhead box protein C1|forkhead box C1 protein|forkhead, drosophila, homolog-like 7|forkhead-related activator 3|forkhead-related protein FKHL7|forkhead-related transcription factor 3|forkhead/winged helix-like transcription factor 7|myeloid factor-delta	6p25.3	6	NC_000006.12	1609915	1613897	plus	1	601090
282	9606	Homo sapiens	8878	0	live	SQSTM1	A170, DMRV, FTDALS3, NADGP, OSIL, PDB3, ZIP3, p60, p62, p62B	sequestosome 1	sequestosome-1|EBI3-associated protein of 60 kDa|EBI3-associated protein p60|EBIAP|autophagy receptor p62|oxidative stress induced like|phosphotyrosine independent ligand for the Lck SH2 domain p62|phosphotyrosine-independent ligand for the Lck SH2 domain of 62 kDa|ubiquitin-binding protein p62	5q35.3	5	NC_000005.10	179806393	179838078	plus	11	601530
283	9606	Homo sapiens	9021	0	live	SOCS3	ATOD4, CIS3, Cish3, SOCS-3, SSI-3, SSI3	suppressor of cytokine signaling 3	suppressor of cytokine signaling 3|STAT-induced STAT inhibitor 3|cytokine-inducible SH2 protein 3	17q25.3	17	NC_000017.11	78356778	78360925	minus	4	604176
284	9606	Homo sapiens	983	0	live	CDK1	CDC2, CDC28A, P34CDC2	cyclin dependent kinase 1	cyclin-dependent kinase 1|cell cycle controller CDC2|cell division control protein 2 homolog|cell division cycle 2, G1 to S and G2 to M|cell division protein kinase 1|p34 protein kinase	10q21.2	10	NC_000010.11	60778331	60794852	plus	9	116940
285	9606	Homo sapiens	1003	0	live	CDH5	7B4, CD144	cadherin 5	cadherin-5|7B4 antigen|VE-cadherin|cadherin 5, type 2 (vascular endothelium)|cadherin 5, type 2, VE-cadherin (vascular epithelium)|cd144 antigen|endothelial-specific cadherin|vascular endothelial cadherin	16q21	16	NC_000016.10	66366657	66404784	plus	12	601120
286	9606	Homo sapiens	283	0	live	ANG	ALS9, HEL168, RAA1, RNASE4, RNASE5	angiogenin	angiogenin|RNase 5|angiogenin, ribonuclease, RNase A family, 5|epididymis luminal protein 168|ribonuclease 5|ribonuclease A A1|ribonuclease A family member 5	14q11.2	14	NC_000014.9	20684177	20694186	plus	3	105850
287	9606	Homo sapiens	5300	0	live	PIN1	DOD, UBL5	peptidylprolyl cis/trans isomerase, NIMA-interacting 1	peptidyl-prolyl cis-trans isomerase NIMA-interacting 1|PPIase Pin1|protein (peptidyl-prolyl cis/trans isomerase) NIMA-interacting 1|protein interacting with never in mitosis A1|rotamase Pin1	19p13.2	19	NC_000019.10	9835207	9849689	plus	6	601052
288	9606	Homo sapiens	406952	0	live	MIR17	MIR17-5p, MIR91, MIRN17, MIRN91, hsa-mir-17, miR-17, miR17-3p, miRNA17, miRNA91	microRNA 17		13q31.3	13	NC_000013.11	91350605	91350688	plus	1	609416
289	9606	Homo sapiens	6794	0	live	STK11	LKB1, PJS, hLKB1	serine/threonine kinase 11	serine/threonine-protein kinase STK11|liver kinase B1|polarization-related protein LKB1|renal carcinoma antigen NY-REN-19|serine/threonine-protein kinase 11|serine/threonine-protein kinase LKB1	19p13.3	19	NC_000019.10	1205778	1228431	plus	10	602216
290	9606	Homo sapiens	2033	0	live	EP300	KAT3B, MKHK2, RSTS2, p300	E1A binding protein p300	histone acetyltransferase p300|E1A-associated protein p300|E1A-binding protein, 300kD|histone butyryltransferase p300|histone crotonyltransferase p300|p300 HAT|protein 2-hydroxyisobutyryltransferase p300|protein propionyltransferase p300	22q13.2	22	NC_000022.11	41092592	41180077	plus	31	602700
291	9606	Homo sapiens	5465	0	live	PPARA	NR1C1, PPAR, PPARalpha, hPPAR	peroxisome proliferator activated receptor alpha	peroxisome proliferator-activated receptor alpha|PPAR-alpha|nuclear receptor subfamily 1 group C member 1|peroxisome proliferative activated receptor, alpha|peroxisome proliferator-activated nuclear receptor alpha variant 3	22q13.31	22	NC_000022.11	46150526	46243756	plus	14	170998
292	9606	Homo sapiens	2150	0	live	F2RL1	GPR11, PAR2	F2R like trypsin receptor 1	proteinase-activated receptor 2|G-protein coupled receptor 11|coagulation factor II (thrombin) receptor-like 1|protease-activated receptor 2|thrombin receptor-like 1	5q13.3	5	NC_000005.10	76819030	76835315	plus	3	600933
293	9606	Homo sapiens	2658	0	live	GDF2	BMP-9, BMP9, HHT5	growth differentiation factor 2	growth/differentiation factor 2|bone morphogenetic protein 9	10q11.22	10	NC_000010.11	47322454	47327588	plus	2	605120
294	9606	Homo sapiens	7430	0	live	EZR	CVIL, CVL, HEL-S-105, VIL2	ezrin	ezrin|cytovillin 2|epididymis secretory protein Li 105|p81|villin 2 (ezrin)	6q25.3	6	NC_000006.12	158765744	158819368	minus	14	123900
295	9606	Homo sapiens	6280	0	live	S100A9	60B8AG, CAGB, CFAG, CGLB, L1AG, LIAG, MAC387, MIF, MRP14, NIF, P14	S100 calcium binding protein A9	protein S100-A9|MRP-14|calgranulin B|calprotectin L1H subunit|leukocyte L1 complex heavy chain|migration inhibitory factor-related protein 14	1q21.3	1	NC_000001.11	153357854	153361023	plus	3	123886
296	9606	Homo sapiens	2706	0	live	GJB2	BAPS, CX26, DFNA3, DFNA3A, DFNB1, DFNB1A, HID, KID, NSRD1, PPK	gap junction protein beta 2	gap junction beta-2 protein|connexin 26|gap junction beta 2 proteinc|gap junction protein, beta 2, 26kDa|mutant gap junction beta 2 protein|mutant gap junction protein beta 2	13q12.11	13	NC_000013.11	20187470	20192938	minus	3	121011
297	9606	Homo sapiens	648	0	live	BMI1	FLVI2/BMI1, PCGF4, RNF51, flvi-2/bmi-1	BMI1 proto-oncogene, polycomb ring finger	polycomb complex protein BMI-1|B lymphoma Mo-MLV insertion region 1 homolog|BMI1 polycomb ring finger oncogene|BMI1 polycomb ring finger proto-oncogene|murine leukemia viral (bmi-1) oncogene homolog|polycomb group RING finger protein 4|polycomb group protein Bmi1|ring finger protein 51	10p12.2	10	NC_000010.11	22321099	22331484	plus	10	164831
298	9606	Homo sapiens	406984	0	live	MIR200B	MIRN200B, mir-200b	microRNA 200b	hsa-mir-200b	1p36.33	1	NC_000001.11	1167104	1167198	plus	1	612091
299	9606	Homo sapiens	406985	0	live	MIR200C	MIRN200C, mir-200c	microRNA 200c	hsa-mir-200c	12p13.31	12	NC_000012.12	6963699	6963766	plus	1	612092
300	9606	Homo sapiens	574456	0	live	MIR497	MIRN497, hsa-mir-497, mir-497	microRNA 497		17p13.1	17	NC_000017.11	7017911	7018022	minus	1	615672
301	9606	Homo sapiens	56729	0	live	RETN	ADSF, FIZZ31, RSTN, XCP1, RETN	resistin	resistin|C/EBP-epsilon regulated myeloid-specific secreted cysteine-rich protein precursor 1|adipose tissue-specific secretory factor|c/EBP-epsilon-regulated myeloid-specific secreted cysteine-rich protein|cysteine-rich secreted protein A12-alpha-like 2|cysteine-rich secreted protein FIZZ3|found in inflammatory zone 3|resistin delta2	19p13.2	19	NC_000019.10	7669049	7670455	plus	4	605565
302	9606	Homo sapiens	598	0	live	BCL2L1	BCL-XL/S, BCL2L, BCLX, Bcl-X, PPP1R52	BCL2 like 1	bcl-2-like protein 1|apoptosis regulator Bcl-X|protein phosphatase 1, regulatory subunit 52	20q11.21	20	NC_000020.11	31664452	31723963	minus	6	600039
303	9606	Homo sapiens	3667	0	live	IRS1	HIRS-1	insulin receptor substrate 1	insulin receptor substrate 1	2q36.3	2	NC_000002.12	226731317	226798790	minus	2	147545
304	9606	Homo sapiens	1994	0	live	ELAVL1	ELAV1, HUR, Hua, MelG	ELAV like RNA binding protein 1	ELAV-like protein 1|ELAV (embryonic lethal, abnormal vision, Drosophila)-like 1 (Hu antigen R)|Hu antigen R|embryonic lethal, abnormal vision, drosophila, homolog-like 1|hu-antigen R	19p13.2	19	NC_000019.10	7958573	8005641	minus	7	603466
305	9606	Homo sapiens	3320	0	live	HSP90AA1	EL52, HEL-S-65p, HSP86, HSP89A, HSP90A, HSP90N, HSPC1, HSPCA, HSPCAL1, HSPCAL4, HSPN, Hsp103, Hsp89, Hsp90, LAP-2, LAP2	heat shock protein 90 alpha family class A member 1	heat shock protein HSP 90-alpha|HSP 86|LPS-associated protein 2|epididymis luminal secretory protein 52|epididymis secretory sperm binding protein Li 65p|heat shock 86 kDa|heat shock 90kD protein 1, alpha|heat shock 90kD protein 1, alpha-like 4|heat shock 90kD protein, alpha-like 4|heat shock 90kDa protein 1, alpha|heat shock protein 90kDa alpha (cytosolic), class A member 1|heat shock protein 90…	14q32.31	14	NC_000014.9	102080742	102139749	minus	13	140571
306	9606	Homo sapiens	331	0	live	XIAP	API3, BIRC4, IAP-3, ILP1, MIHA, XLP2, hIAP-3, hIAP3	X-linked inhibitor of apoptosis	E3 ubiquitin-protein ligase XIAP|IAP-like protein|IAP-like protein 1|RING-type E3 ubiquitin transferase XIAP|X-linked IAP|X-linked inhibitor of apoptosis, E3 ubiquitin protein ligase|baculoviral IAP repeat-containing protein 4|inhibitor of apoptosis protein 3	Xq25	X	NC_000023.11	123859708	123913972	plus	10	300079
307	9606	Homo sapiens	6198	0	live	RPS6KB1	PS6K, S6K, S6K-beta-1, S6K1, STK14A, p70 S6KA, p70(S6K)-alpha, p70-S6K, p70-alpha	ribosomal protein S6 kinase B1	ribosomal protein S6 kinase beta-1|p70 S6 kinase, alpha|ribosomal protein S6 kinase I|ribosomal protein S6 kinase, 70kDa, polypeptide 1|serine/threonine kinase 14 alpha|serine/threonine-protein kinase 14A	17q23.1	17	NC_000017.11	59893046	59950574	plus	19	608938
308	9606	Homo sapiens	406948	0	live	MIR15A	MIRN15A, hsa-mir-15a, miRNA15A, mir-15a	microRNA 15a		13q14.2	13	NC_000013.11	50049119	50049201	minus	1	609703
309	9606	Homo sapiens	688	0	live	KLF5	BTEB2, CKLF, IKLF	Kruppel like factor 5	Krueppel-like factor 5|(intestinal Kruppel-like factor|BTE-binding protein 2|GC box binding protein 2|Klf5C isoform|Kruppel-like factor 5 (intestinal)|basic transcription element binding protein 2|colon krueppel-like factor|colon kruppel-like factor|epididymis secretory sperm binding protein|intestinal-enriched krueppel-like factor|intestinal-enriched kruppel-like factor|transcription factor BTEB2	13q22.1	13	NC_000013.11	73054976	73077542	plus	5	602903
310	9606	Homo sapiens	5371	0	live	PML	MYL, PP8675, RNF71, TRIM19	PML nuclear body scaffold	protein PML|PML/RARA fusion|RING finger protein 71|probable transcription factor PML|promyelocytic leukemia protein|promyelocytic leukemia, inducer of|tripartite motif protein TRIM19|tripartite motif-containing protein 19	15q24.1	15	NC_000015.10	73994673	74047827	plus	10	102578
311	9606	Homo sapiens	2876	0	live	GPX1	GPXD, GSHPX1	glutathione peroxidase 1	glutathione peroxidase 1|GSHPx-1|cellular glutathione peroxidase|selenoprotein GPX1	3p21.31	3	NC_000003.12	49357171	49358600	minus	2	138320
312	9606	Homo sapiens	5617	0	live	PRL	GHA1	prolactin	prolactin|decidual prolactin|growth hormone A1	6p22.3	6	NC_000006.12	22287246	22302897	minus	7	176760
313	9606	Homo sapiens	23405	0	live	DICER1	DCR1, Dicer, Dicer1e, GLOW, HERNA, K12H4.8-LIKE, MNG1, RMSE2	dicer 1, ribonuclease III	endoribonuclease Dicer|Dicer1, Dcr-1 homolog|dicer 1, double-stranded RNA-specific endoribonuclease|dicer 1, ribonuclease type III|helicase MOI|helicase with RNAse motif	14q32.13	14	NC_000014.9	95086228	95158263	minus	35	606241
314	9606	Homo sapiens	7052	0	live	TGM2	TG(C), TGC	transglutaminase 2	protein-glutamine gamma-glutamyltransferase 2|C polypeptide, protein-glutamine-gamma-glutamyltransferase|TGase C|TGase H|TGase-2|tissue transglutaminase|transglutaminase C|transglutaminase H	20q11.23	20	NC_000020.11	38127385	38166508	minus	14	190196
315	9606	Homo sapiens	8678	0	live	BECN1	ATG6, VPS30, beclin1	beclin 1	beclin-1|ATG6 autophagy related 6 homolog|beclin 1 (coiled-coil, moesin-like BCL2-interacting protein)|beclin 1, autophagy related|coiled-coil myosin-like BCL2-interacting protein|testis secretory sperm-binding protein Li 215e	17q21.31	17	NC_000017.11	42810132	42824316	minus	13	604378
316	9606	Homo sapiens	11315	0	live	PARK7	DJ-1, DJ1, GATD2, HEL-S-67p	Parkinsonism associated deglycase	Parkinson disease protein 7|Parkinson disease (autosomal recessive, early onset) 7|epididymis secretory sperm binding protein Li 67p|maillard deglycase|oncogene DJ1|parkinson protein 7|protein DJ-1|protein deglycase DJ-1|protein/nucleic acid deglycase DJ-1	1p36.23	1	NC_000001.11	7961654	7985505	plus	8	602533
317	9606	Homo sapiens	7450	0	live	VWF	F8VWF, VWD	von Willebrand factor	von Willebrand factor|coagulation factor VIII VWF	12p13.31	12	NC_000012.12	5948877	6124670	minus	52	613160
318	9606	Homo sapiens	3265	0	live	HRAS	C-BAS/HAS, C-H-RAS, C-HA-RAS1, CTLO, H-RASIDX, HAMSV1, RASH1, p21ras, HRAS	HRas proto-oncogene, GTPase	GTPase HRas|GTP- and GDP-binding peptide B|Ha-Ras1 proto-oncoprotein|Harvey rat sarcoma viral oncogene homolog|Harvey rat sarcoma viral oncoprotein|Ras family small GTP binding protein H-Ras|c-has/bas p21 protein|p19 H-RasIDX protein|transformation gene: oncogene HAMSV|transforming protein p21|v-Ha-ras Harvey rat sarcoma viral oncogene homolog	11p15.5	11	NC_000011.10	532242	535576	minus	7	190020
319	9606	Homo sapiens	2919	0	live	CXCL1	FSP, GRO1, GROa, MGSA, MGSA-a, NAP-3, SCYB1	C-X-C motif chemokine ligand 1	growth-regulated alpha protein|C-X-C motif chemokine 1|GRO-alpha(1-73)|GRO1 oncogene (melanoma growth stimulating activity, alpha)|GRO1 oncogene (melanoma growth-stimulating activity)|MGSA alpha|chemokine (C-X-C motif) ligand 1 (melanoma growth stimulating activity, alpha)|fibroblast secretory protein|melanoma growth stimulating activity, alpha|melanoma growth stimulatory activity alpha|neutrophi…	4q13.3	4	NC_000004.12	73869393	73871308	plus	4	155730
320	9606	Homo sapiens	354	0	live	KLK3	APS, KLK2A1, PSA, hK3	kallikrein related peptidase 3	prostate-specific antigen|P-30 antigen|gamma-seminoprotein|kallikrein-3|semenogelase|seminin	19q13.33	19	NC_000019.10	50854915	50860764	plus	5	176820
321	9606	Homo sapiens	283120	0	live	H19	ASM, ASM1, BWS, D11S813E, LINC00008, MIR675HG, NCRNA00008, WT2	H19 imprinted maternally expressed transcript	H19, imprinted maternally expressed transcript (non-protein coding)|H19, imprinted maternally expressed untranslated mRNA|MIR675 host|adult skeletal muscle|long intergenic non-protein coding RNA 8	11p15.5	11	NC_000011.10	1995176	2001466	minus	6	103280
322	9606	Homo sapiens	2624	0	live	GATA2	DCML, IMD21, MONOMAC, NFE1B	GATA binding protein 2	endothelial transcription factor GATA-2	3q21.3	3	NC_000003.12	128479422	128493201	minus	8	137295
323	9606	Homo sapiens	2069	0	live	EREG	EPR, ER, Ep	epiregulin	proepiregulin	4q13.3	4	NC_000004.12	74365145	74388749	plus	5	602061
324	9606	Homo sapiens	864	0	live	RUNX3	AML2, CBFA3, PEBP2aC	RUNX family transcription factor 3	runt-related transcription factor 3|CBF-alpha-3|PEA2 alpha C|PEBP2 alpha C|SL3-3 enhancer factor 1 alpha C subunit|SL3/AKV core-binding factor alpha C subunit|acute myeloid leukemia 2 protein|acute myeloid leukemia gene 2|core-binding factor subunit alpha-3|core-binding factor, runt domain, alpha subunit 3|oncogene AML-2|polyomavirus enhancer-binding protein 2 alpha C subunit|runt related transcr…	1p36.11	1	NC_000001.11	24899511	24965158	minus	7	600210
325	9606	Homo sapiens	5159	0	live	PDGFRB	CD140B, IBGC4, IMF1, JTK12, KOGS, PDGFR, PDGFR-1, PDGFR1, PENTT	platelet derived growth factor receptor beta	platelet-derived growth factor receptor beta|Activated tyrosine kinase PDGFRB|CD140 antigen-like family member B|NDEL1-PDGFRB|PDGF-R-beta|PDGFR-beta|beta-type platelet-derived growth factor receptor|platelet-derived growth factor receptor 1|platelet-derived growth factor receptor, beta polypeptide	5q32	5	NC_000005.10	150113839	150155845	minus	24	173410
326	9606	Homo sapiens	406989	0	live	MIR206	MIRN206, miRNA206, mir-206	microRNA 206	hsa-mir-206	6p12.2	6	NC_000006.12	52144349	52144434	plus	1	611599
327	9606	Homo sapiens	10481	0	live	HOXB13	HPC9, PSGD	homeobox B13	homeobox protein Hox-B13	17q21.32	17	NC_000017.11	48724763	48728750	minus	2	604607
328	9606	Homo sapiens	4854	0	live	NOTCH3	CADASIL, CADASIL1, CASIL, IMF2, LMNS	notch receptor 3	neurogenic locus notch homolog protein 3|Notch homolog 3|notch 3	19p13.12	19	NC_000019.10	15159038	15200995	minus	33	600276
329	9606	Homo sapiens	406893	0	live	MIR101-1	MIRN101-1, mir-101-1	microRNA 101-1	hsa-mir-101-1	1p31.3	1	NC_000001.11	65058434	65058508	minus	1	612511
330	9606	Homo sapiens	8842	0	live	PROM1	AC133, CD133, CORD12, MCDR2, MSTP061, PROML1, RP41, STGD4	prominin 1	prominin-1|antigen AC133|hProminin|hematopoietic stem cell antigen|prominin-like protein 1	4p15.32	4	NC_000004.12	15968226	16084059	minus	35	604365
331	9606	Homo sapiens	7412	0	live	VCAM1	CD106, INCAM-100	vascular cell adhesion molecule 1	vascular cell adhesion protein 1|CD106 antigen	1p21.2	1	NC_000001.11	100719640	100739045	plus	9	192225
332	9606	Homo sapiens	1958	0	live	EGR1	AT225, G0S30, KROX-24, NGFI-A, TIS8, ZIF-268, ZNF225	early growth response 1	early growth response protein 1|EGR-1|nerve growth factor-induced protein A|transcription factor ETR103|transcription factor Zif268|zinc finger protein 225|zinc finger protein Krox-24	5q31.2	5	NC_000005.10	138465479	138469303	plus	2	128990
333	9606	Homo sapiens	4322	0	live	MMP13	CLG3, MANDP1, MDST, MMP-13	matrix metallopeptidase 13	collagenase 3|matrix metalloproteinase 13 (collagenase 3)	11q22.2	11	NC_000011.10	102942995	102955732	minus	10	600108
334	9606	Homo sapiens	90865	0	live	IL33	C9orf26, DVS27, IL1F11, NF-HEV, NFEHEV	interleukin 33	interleukin-33|DVS27-related protein|interleukin-1 family member 11|nuclear factor for high endothelial venules|nuclear factor from high endothelial venules	9p24.1	9	NC_000009.12	6214591	6257983	plus	11	608678
335	9606	Homo sapiens	10018	0	live	BCL2L11	BAM, BIM, BOD	BCL2 like 11	bcl-2-like protein 11|BCL2-like 11 (apoptosis facilitator)|bcl-2 interacting mediator of cell death|bcl-2 interacting protein Bim|bcl-2-related ovarian death agonist	2q13	2	NC_000002.12	111120914	111168445	plus	14	603827
336	9606	Homo sapiens	335	0	live	APOA1	HPALP2, apo(a)	apolipoprotein A1	apolipoprotein A-I|apo-AI|epididymis secretory sperm binding protein	11q23.3	11	NC_000011.10	116835751	116837950	minus	4	107680
337	9606	Homo sapiens	406982	0	live	MIR20A	C13orf25, MIR17HG, MIR20, MIRH1, MIRHG1, MIRN20, MIRN20A, hsa-mir-20, hsa-mir-20a, miR-20, miRNA20A, mir-20a	microRNA 20a	Putative microRNA 17 host gene protein|Putative microRNA host gene 1 protein	13q31.3	13	NC_000013.11	91351065	91351135	plus	1	609420
338	9606	Homo sapiens	2261	0	live	FGFR3	ACH, CD333, CEK2, HSFGFR3EX, JTK4	fibroblast growth factor receptor 3	fibroblast growth factor receptor 3|FGFR-3|fibroblast growth factor receptor 3 variant 4|fibroblast growth factor receptor 3-S|hydroxyaryl-protein kinase|tyrosine kinase JTK4	4p16.3	4	NC_000004.12	1793293	1808872	plus	19	134934
339	9606	Homo sapiens	3339	0	live	HSPG2	HSPG, PLC, PRCAN, SJA, SJS, SJS1	heparan sulfate proteoglycan 2	basement membrane-specific heparan sulfate proteoglycan core protein|endorepellin (domain V region)|perlecan proteoglycan	1p36.12	1	NC_000001.11	21822244	21937310	minus	103	142461
340	9606	Homo sapiens	1977	0	live	EIF4E	AUTS19, CBP1, EIF4EL1, EIF4F, eIF-4E, EIF4E	eukaryotic translation initiation factor 4E	eukaryotic translation initiation factor 4E|eIF-4F 25 kDa subunit|eukaryotic translation initiation factor 4E-like 1|mRNA cap-binding protein	4q23	4	NC_000004.12	98871684	98930637	minus	9	133440
341	9606	Homo sapiens	5894	0	live	RAF1	CMD1NN, CRAF, NS5, Raf-1, c-Raf	Raf-1 proto-oncogene, serine/threonine kinase	RAF proto-oncogene serine/threonine-protein kinase|C-Raf proto-oncogene, serine/threonine kinase|Oncogene RAF1|proto-oncogene c-RAF|raf proto-oncogene serine/threonine protein kinase|v-raf-1 murine leukemia viral oncogene homolog 1|v-raf-1 murine leukemia viral oncogene-like protein 1	3p25.2	3	NC_000003.12	12583601	12664117	minus	22	164760
342	9606	Homo sapiens	100124700	0	live	HOTAIR	HOXAS, HOXC-AS4, HOXC11-AS1, NCRNA00072	HOX transcript antisense RNA	HOX transcript antisense RNA (non-protein coding)|HOXC cluster antisense RNA 4 (non-protein coding)|hox transcript antisense intergenic RNA	12q13.13	12	NC_000012.12	53962308	53974956	minus	7	611400
343	9606	Homo sapiens	51129	0	live	ANGPTL4	ARP4, FIAF, HARP, HFARP, NL2, PGAR, TGQTL, UNQ171, pp1158	angiopoietin like 4	angiopoietin-related protein 4|PPARG angiopoietin related protein|fasting-induced adipose factor|hepatic angiopoietin-related protein|hepatic fibrinogen/angiopoietin-related protein|peroxisome proliferator-activated receptor (PPAR) gamma induced angiopoietin-related protein	19p13.2	19	NC_000019.10	8364129	8374373	plus	7	605910
344	9606	Homo sapiens	4204	0	live	MECP2	AUTSX3, MRX16, MRX79, MRXS13, MRXSL, PPMX, RS, RTS, RTT	methyl-CpG binding protein 2	methyl-CpG-binding protein 2|meCp-2 protein	Xq28	X	NC_000023.11	154021573	154097717	minus	10	300005
345	9606	Homo sapiens	2735	0	live	GLI1	GLI, PAPA8, PPD1	GLI family zinc finger 1	zinc finger protein GLI1|GLI-Kruppel family member GLI1|glioma-associated oncogene 1|glioma-associated oncogene homolog 1 (zinc finger protein)|oncogene GLI	12q13.3	12	NC_000012.12	57459785	57472451	plus	13	165220
346	9606	Homo sapiens	5058	0	live	PAK1	IDDMSSD, PAKalpha, alpha-PAK, p65-PAK	p21 (RAC1) activated kinase 1	serine/threonine-protein kinase PAK 1|STE20 homolog, yeast|p21 protein (Cdc42/Rac)-activated kinase 1|p21/Cdc42/Rac1-activated kinase 1 (STE20 homolog, yeast)|p21/Cdc42/Rac1-activated kinase 1 (yeast Ste20-related)	11q13.5-q14.1	11	NC_000011.10	77322017	77514957	minus	26	602590
347	9606	Homo sapiens	406903	0	live	MIR10B	MIRN10B, hsa-mir-10b, miRNA10B, mir-10b	microRNA 10b		2q31.1	2	NC_000002.12	176150303	176150412	plus	1	611576
348	9606	Homo sapiens	7045	0	live	TGFBI	BIGH3, CDB1, CDG2, CDGG1, CSD, CSD1, CSD2, CSD3, EBMD, LCD1	transforming growth factor beta induced	transforming growth factor-beta-induced protein ig-h3|RGD-CAP|RGD-containing collagen-associated protein|beta ig-h3|betaig-h3|kerato-epithelin|transforming growth factor beta-induced 68kDa|transforming growth factor, beta-induced, 68kD	5q31.1	5	NC_000005.10	136028988	136063818	plus	17	601692
349	9606	Homo sapiens	7428	0	live	VHL	HRCA1, RCA11, pVHL, VHL	von Hippel-Lindau tumor suppressor	von Hippel-Lindau disease tumor suppressor|elongin binding protein|protein G7|von Hippel-Lindau tumor suppressor, E3 ubiquitin protein ligase	3p25.3	3	NC_000003.12	10141778	10153667	plus	4	608537
350	9606	Homo sapiens	2194	0	live	FASN	FAS, OA-519, SDR27X1	fatty acid synthase	fatty acid synthase|short chain dehydrogenase/reductase family 27X, member 1	17q25.3	17	NC_000017.11	82078338	82098303	minus	43	600212
351	9606	Homo sapiens	8398	0	live	PLA2G6	CaI-PLA2, GVI, INAD1, IPLA2-VIA, NBIA2, NBIA2A, NBIA2B, PARK14, PLA2, PNPLA9, iPLA2, iPLA2beta	phospholipase A2 group VI	85/88 kDa calcium-independent phospholipase A2|2-lysophosphatidylcholine acylhydrolase|85 kDa calcium-independent phospholipase A2|GVI PLA2|iPLA2-beta|intracellular membrane-associated calcium-independent phospholipase A2 beta|neurodegeneration with brain iron accumulation 2|palmitoyl-CoA hydrolase|patatin-like phospholipase domain-containing protein 9|phospholipase A2, group VI (cytosolic, calci…	22q13.1	22	NC_000022.11	38111495	38181830	minus	18	603604
352	9606	Homo sapiens	7158	0	live	TP53BP1	53BP1, TDRD30, p202, p53BP1	tumor protein p53 binding protein 1	TP53-binding protein 1|p53-binding protein 1|tumor protein 53-binding protein, 1|tumor suppressor p53-binding protein 1	15q15.3	15	NC_000015.10	43403061	43510640	minus	32	605230
353	9606	Homo sapiens	5621	0	live	PRNP	ASCR, AltPrP, CD230, CJD, GSS, KURU, PRIP, PrP, PrP27-30, PrP33-35C, PrPc, p27-30	prion protein	major prion protein|alternative prion protein|CD230 antigen|prion-related protein	20p13	20	NC_000020.11	4686456	4701588	plus	2	176640
354	9606	Homo sapiens	1191	0	live	CLU	AAG4, APO-J, APOJ, CLI1, CLU2, KUB1, NA1/NA2, SGP-2, SGP2, SP-40, TRPM-2, TRPM2, CLU	clusterin	clusterin|aging-associated protein 4|apolipoprotein J|complement cytolysis inhibitor|complement lysis inhibitor|complement-associated protein SP-40,40|epididymis secretory sperm binding protein|ku70-binding protein 1|sulfated glycoprotein 2|testosterone-repressed prostate message 2	8p21.1	8	NC_000008.11	27596917	27614700	minus	11	185430
355	9606	Homo sapiens	718	0	live	C3	AHUS5, ARMD9, ASPa, C3b, CPAMD1, HEL-S-62p, C3	complement C3	complement C3|C3 and PZP-like alpha-2-macroglobulin domain-containing protein 1|C3a anaphylatoxin|acylation-stimulating protein cleavage product|complement component 3|complement component C3a|complement component C3b|epididymis secretory sperm binding protein Li 62p|prepro-C3	19p13.3	19	NC_000019.10	6677704	6720650	minus	41	120700
356	9606	Homo sapiens	1051	0	live	CEBPB	C/EBP-beta, IL6DBP, NF-IL6, TCF5	CCAAT enhancer binding protein beta	CCAAT/enhancer-binding protein beta|CCAAT/enhancer binding protein (C/EBP), beta|interleukin 6-dependent DNA-binding protein|nuclear factor NF-IL6|nuclear factor of interleukin 6|transcription factor 5|transcription factor C/EBP beta	20q13.13	20	NC_000020.11	50190583	50192690	plus	1	189965
357	9606	Homo sapiens	8742	0	live	TNFSF12	APO3L, DR3LG, TNLG4A, TWEAK	TNF superfamily member 12	tumor necrosis factor ligand superfamily member 12|APO3 ligand|APO3/DR3 ligand|TNF-related WEAK inducer of apoptosis|tumor necrosis factor (ligand) superfamily, member 12|tumor necrosis factor ligand 4A|tumor necrosis factor superfamily member 12	17p13.1	17	NC_000017.11	7549058	7557881	plus	8	602695
358	9606	Homo sapiens	2852	0	live	GPER1	CEPR, CMKRL2, DRY12, FEG-1, GPCR-Br, GPER, GPR30, LERGU, LERGU2, LyGPR, mER	G protein-coupled estrogen receptor 1	G-protein coupled estrogen receptor 1|G protein-coupled receptor 30|IL8-related receptor DRY12|chemoattractant receptor-like 2|chemokine receptor-like 2|constitutively expressed peptide-like receptor|flow-induced endothelial G-protein coupled receptor 1|heptahelix receptor|lymphocyte-derived G-protein coupled receptor|membrane estrogen receptor	7p22.3	7	NC_000007.14	1086807	1093815	plus	3	601805
359	9606	Homo sapiens	7534	0	live	YWHAZ	14-3-3-zeta, HEL-S-3, HEL-S-93, HEL4, KCIP-1, POPCHAS, YWHAD	tyrosine 3-monooxygenase/tryptophan 5-monooxygenase activation protein zeta	14-3-3 protein zeta/delta|14-3-3 delta|14-3-3 protein/cytosolic phospholipase A2|14-3-3 zeta|epididymis luminal protein 4|epididymis secretory protein Li 3|epididymis secretory protein Li 93|phospholipase A2|protein kinase C inhibitor protein-1|tyrosine 3-monooxygenase/tryptophan 5-monooxygenase activation protein, delta polypeptide|tyrosine 3-monooxygenase/tryptophan 5-monooxygenase activation p…	8q22.3	8	NC_000008.11	100916523	100954068	minus	12	601288
360	9606	Homo sapiens	4072	0	live	EPCAM	DIAR5, EGP-2, EGP314, EGP40, ESA, HNPCC8, KS1/4, KSA, M4S1, MIC18, MK-1, TACSTD1, TROP1	epithelial cell adhesion molecule	epithelial cell adhesion molecule|adenocarcinoma-associated antigen|cell surface glycoprotein Trop-1|epithelial glycoprotein 314|human epithelial glycoprotein-2|major gastrointestinal tumor-associated protein GA733-2|membrane component, chromosome 4, surface marker (35kD glycoprotein)|trophoblast cell surface antigen 1|tumor-associated calcium signal transducer 1	2p21	2	NC_000002.12	47369311	47387020	plus	9	185535
361	9606	Homo sapiens	6376	0	live	CX3CL1	ABCD-3, C3Xkine, CXC3, CXC3C, NTN, NTT, SCYD1, fractalkine, neurotactin	C-X3-C motif chemokine ligand 1	fractalkine|C-X3-C motif chemokine 1|CX3C membrane-anchored chemokine|chemokine (C-X3-C motif) ligand 1|small inducible cytokine subfamily D (Cys-X3-Cys), member 1 (fractalkine, neurotactin)|small inducible cytokine subfamily D (Cys-X3-Cys), member-1|small-inducible cytokine D1	16q21	16	NC_000016.10	57372490	57385044	plus	3	601880
362	9606	Homo sapiens	10397	0	live	NDRG1	CAP43, CMT4D, DRG-1, DRG1, GC4, HMSNL, NDR1, NMSL, PROXY1, RIT42, RTP, TARG1, TDD5	N-myc downstream regulated 1	protein NDRG1|N-myc downstream-regulated gene 1 protein|differentiation-related gene 1 protein|nickel-specific induction protein Cap43|protein regulated by oxygen-1|reducing agents and tunicamycin-responsive protein	8q24.22	8	NC_000008.11	133237175	133297252	minus	18	605262
363	9606	Homo sapiens	5580	0	live	PRKCD	ALPS3, CVID9, MAY1, PKCD, nPKC-delta	protein kinase C delta	protein kinase C delta type|protein kinase C delta VIII|tyrosine-protein kinase PRKCD	3p21.1	3	NC_000003.12	53161209	53192717	plus	22	176977
364	9606	Homo sapiens	768	0	live	CA9	CAIX, MN	carbonic anhydrase 9	carbonic anhydrase 9|CA-IX|P54/58N|RCC-associated antigen G250|RCC-associated protein G250|carbonate dehydratase IX|carbonic anhydrase IX|carbonic dehydratase|membrane antigen MN|pMW1|renal cell carcinoma-associated antigen G250	9p13.3	9	NC_000009.12	35673809	35681159	plus	11	603179
365	9606	Homo sapiens	4353	0	live	MPO		myeloperoxidase	myeloperoxidase	17q22	17	NC_000017.11	58269855	58280935	minus	12	606989
366	9606	Homo sapiens	493	0	live	ATP2B4	ATP2B2, MXRA1, PMCA4, PMCA4b, PMCA4x	ATPase plasma membrane Ca2+ transporting 4	plasma membrane calcium-transporting ATPase 4|ATPase, Ca++ transporting, plasma membrane 4|matrix-remodeling-associated protein 1|sarcolemmal calcium pump	1q32.1	1	NC_000001.11	203626787	203744081	plus	23	108732
367	9606	Homo sapiens	1536	0	live	CYBB	AMCBX2, CGD, GP91-1, GP91-PHOX, GP91PHOX, IMD34, NOX2, p91-PHOX	cytochrome b-245 beta chain	cytochrome b-245 heavy chain|CGD91-phox|NADPH oxidase 2|cytochrome b(558) subunit beta|cytochrome b-245 beta polypeptide|cytochrome b558 subunit beta|heme-binding membrane glycoprotein gp91phox|neutrophil cytochrome b 91 kDa polypeptide|p22 phagocyte B-cytochrome|superoxide-generating NADPH oxidase heavy chain subunit	Xp21.1-p11.4	X	NC_000023.11	37780059	37813461	plus	13	300481
368	9606	Homo sapiens	8651	0	live	SOCS1	CIS1, CISH1, JAB, SOCS-1, SSI-1, SSI1, TIP-3, TIP3	suppressor of cytokine signaling 1	suppressor of cytokine signaling 1|JAK binding protein|STAT induced SH3 protein 1|STAT-induced STAT inhibitor 1|Tec-interacting protein 3|cytokine-inducible SH2 protein 1	16p13.13	16	NC_000016.10	11254417	11256182	minus	2	603597
369	9606	Homo sapiens	406911	0	live	MIR125B1	MIRN125B1, mir-125b-1	microRNA 125b-1	hsa-mir-125b-1	11q24.1	11	NC_000011.10	122099757	122099844	minus	1	610104
370	9606	Homo sapiens	3956	0	live	LGALS1	GAL1, GBP	galectin 1	galectin-1|14 kDa laminin-binding protein|14 kDa lectin|HBL|HLBP14|HPL|S-Lac lectin 1|beta-galactoside-binding lectin L-14-I|beta-galactoside-binding protein 14kDa|epididymis secretory sperm binding protein|gal-1|galaptin|lactose-binding lectin 1|lectin, galactoside-binding, soluble, 1|putative MAPK-activating protein PM12	22q13.1	22	NC_000022.11	37675636	37679802	plus	4	150570
371	9606	Homo sapiens	729230	0	live	CCR2	CC-CKR-2, CCR-2A, CCR2B, CD192, CKR2, CKR2A, CKR2B, CMKBR2, MCP-1-R, CCR2	C-C motif chemokine receptor 2	C-C chemokine receptor type 2|MCP-1 receptor|chemokine (C-C motif) receptor 2|monocyte chemoattractant protein 1 receptor|monocyte chemotactic protein 1 receptor	3p21.31	3	NC_000003.12	46353744	46360940	plus	4	601267
372	9606	Homo sapiens	100133941	0	live	CD24	CD24A	CD24 molecule	signal transducer CD24|CD24 antigen (small cell lung carcinoma cluster 4 antigen)	6q21	6	NC_000006.12	106969831	106976855	minus	5	600074
373	9606	Homo sapiens	3630	0	live	INS	IDDM, IDDM1, IDDM2, ILPR, IRDN, MODY10, PNDM4	insulin	insulin|preproinsulin|proinsulin	11p15.5	11	NC_000011.10	2159779	2161209	minus	3	176730
374	9606	Homo sapiens	558	0	live	AXL	ARK, JTK11, Tyro7, UFO	AXL receptor tyrosine kinase	tyrosine-protein kinase receptor UFO|AXL oncogene|AXL transforming sequence/gene	19q13.2	19	NC_000019.10	41219223	41261767	plus	21	109135
375	9606	Homo sapiens	5155	0	live	PDGFB	IBGC5, PDGF-2, PDGF2, SIS, SSV, c-sis	platelet derived growth factor subunit B	platelet-derived growth factor subunit B|PDGF subunit B|PDGF, B chain|becaplermin|epididymis secretory sperm binding protein|platelet-derived growth factor 2|platelet-derived growth factor B chain|platelet-derived growth factor beta polypeptide (simian sarcoma viral (v-sis) oncogene homolog)|platelet-derived growth factor, beta polypeptide (oncogene SIS)|proto-oncogene c-Sis	22q13.1	22	NC_000022.11	39223359	39244982	minus	8	190040
376	9606	Homo sapiens	959	0	live	CD40LG	CD154, CD40L, HIGM1, IGM, IMD3, T-BAM, TNFSF5, TRAP, gp39, hCD40L	CD40 ligand	CD40 ligand|CD40 antigen ligand|CD40-L|T-B cell-activating molecule|T-cell antigen Gp39|TNF-related activation protein|tumor necrosis factor (ligand) superfamily member 5	Xq26.3	X	NC_000023.11	136648158	136660390	plus	5	300386
377	9606	Homo sapiens	6868	0	live	ADAM17	ADAM18, CD156B, CSVP, NISBD, NISBD1, TACE	ADAM metallopeptidase domain 17	disintegrin and metalloproteinase domain-containing protein 17|ADAM metallopeptidase domain 18|TNF-alpha convertase|TNF-alpha converting enzyme|snake venom-like protease|tumor necrosis factor, alpha, converting enzyme	2p25.1	2	NC_000002.12	9488486	9555830	minus	20	603639
378	9606	Homo sapiens	7070	0	live	THY1	CD90, CDw90	Thy-1 cell surface antigen	thy-1 membrane glycoprotein|Thy-1 T-cell antigen|thy-1 antigen	11q23.3	11	NC_000011.10	119415476	119424985	minus	7	188230
379	9606	Homo sapiens	1509	0	live	CTSD	CLN10, CPSD, HEL-S-130P	cathepsin D	cathepsin D|ceroid-lipofuscinosis, neuronal 10|epididymis secretory sperm binding protein Li 130P|lysosomal aspartyl peptidase|lysosomal aspartyl protease	11p15.5	11	NC_000011.10	1752755	1763927	minus	9	116840
380	9606	Homo sapiens	8038	0	live	ADAM12	ADAM12-OT1, CAR10, MCMP, MCMPMltna, MLTN, MLTNA	ADAM metallopeptidase domain 12	disintegrin and metalloproteinase domain-containing protein 12|meltrin-alpha|metalloprotease-disintegrin 12 transmembrane	10q26.2	10	NC_000010.11	126012391	126388477	minus	27	602714
381	9606	Homo sapiens	4691	0	live	NCL	C23, Nsr1	nucleolin	nucleolin	2q37.1	2	NC_000002.12	231453531	231464484	minus	14	164035
382	9606	Homo sapiens	4015	0	live	LOX	AAT10	lysyl oxidase	protein-lysine 6-oxidase	5q23.1	5	NC_000005.10	122063195	122078259	minus	8	153455
383	9606	Homo sapiens	4830	0	live	NME1	AWD, GAAD, NB, NBS, NDKA, NDPK-A, NDPKA, NM23, NM23-H1	NME/NM23 nucleoside diphosphate kinase 1	nucleoside diphosphate kinase A|NDP kinase A|epididymis secretory sperm binding protein|granzyme A-activated DNase|metastasis inhibition factor nm23|non-metastatic cells 1, protein (NM23A) expressed in|tumor metastatic process-associated protein	17q21.33	17	NC_000017.11	51153559	51162168	plus	6	156490
384	9606	Homo sapiens	3558	0	live	IL2	IL-2, TCGF, lymphokine	interleukin 2	interleukin-2|T cell growth factor|aldesleukin|involved in regulation of T-cell clonal expansion	4q27	4	NC_000004.12	122451470	122456725	minus	4	147680
385	9606	Homo sapiens	2149	0	live	F2R	CF2R, HTR, PAR-1, PAR1, TR	coagulation factor II thrombin receptor	proteinase-activated receptor 1|protease-activated receptor 1	5q13.3	5	NC_000005.10	76716126	76735770	plus	3	187930
386	9606	Homo sapiens	4602	0	live	MYB	Cmyb, c-myb, c-myb_CDS, efg	MYB proto-oncogene, transcription factor	transcriptional activator Myb|oncogene AMV|proto-oncogene c-Myb|v-myb avian myeloblastosis viral oncogene homolog	6q23.3	6	NC_000006.12	135181308	135219172	plus	19	189990
387	9606	Homo sapiens	6591	0	live	SNAI2	SLUG, SLUGH, SLUGH1, SNAIL2, WS2D	snail family transcriptional repressor 2	zinc finger protein SNAI2|neural crest transcription factor SLUG|protein snail homolog 2|slug (chicken homolog), zinc finger protein|snail family zinc finger 2|snail homolog 2	8q11.21	8	NC_000008.11	48917598	48921429	minus	3	602150
388	9606	Homo sapiens	3014	0	live	H2AX	H2A.X, H2A/X, H2AFX	H2A.X variant histone	histone H2AX|H2A histone family member X|H2AX histone|histone H2A.x	11q23.3	11	NC_000011.10	119093874	119095465	minus	1	601772
389	9606	Homo sapiens	406921	0	live	MIR132	MIRN132, miRNA132, mir-132	microRNA 132	hsa-mir-132	17p13.3	17	NC_000017.11	2049908	2050008	minus	1	610016
390	9606	Homo sapiens	4627	0	live	MYH9	BDPLT6, DFNA17, EPSTS, FTNS, MATINS, MHA, NMHC-II-A, NMMHC-IIA, NMMHCA	myosin heavy chain 9	myosin-9|cellular myosin heavy chain, type A|myosin, heavy chain 9, non-muscle|non-muscle myosin heavy chain 9|non-muscle myosin heavy chain A|non-muscle myosin heavy chain IIa|non-muscle myosin heavy polypeptide 9|nonmuscle myosin heavy chain II-A	22q12.3	22	NC_000022.11	36281280	36387967	minus	41	160775
391	9606	Homo sapiens	2688	0	live	GH1	GH, GH-N, GHB5, GHN, IGHD1A, IGHD1B, IGHD2, hGH-N	growth hormone 1	somatotropin|growth hormone B5|pituitary growth hormone	17q23.3	17	NC_000017.11	63917203	63918839	minus	5	139250
392	9606	Homo sapiens	3417	0	live	IDH1	HEL-216, HEL-S-26, IDCD, IDH, IDP, IDPC, PICD	isocitrate dehydrogenase (NADP(+)) 1	isocitrate dehydrogenase [NADP] cytoplasmic|NADP(+)-specific ICDH|NADP-dependent isocitrate dehydrogenase, cytosolic|NADP-dependent isocitrate dehydrogenase, peroxisomal|epididymis luminal protein 216|epididymis secretory protein Li 26|epididymis secretory sperm binding protein|isocitrate dehydrogenase (NADP(+)) 1, cytosolic|isocitrate dehydrogenase 1 (NADP+), soluble|oxalosuccinate decarboxylase	2q34	2	NC_000002.12	208236227	208255071	minus	12	147700
393	9606	Homo sapiens	22846	0	live	VASH1	KIAA1036, TTCP 1	vasohibin 1	tubulinyl-Tyr carboxypeptidase 1|tubulin carboxypeptidase 1|tyrosine carboxypeptidase 1	14q24.3	14	NC_000014.9	76761457	76783017	plus	9	609011
394	9606	Homo sapiens	25937	0	live	WWTR1	TAZ	WW domain containing transcription regulator 1	WW domain-containing transcription regulator protein 1|transcriptional co-activator with PDZ-binding motif	3q25.1	3	NC_000003.12	149517229	149724788	minus	13	607392
395	9606	Homo sapiens	5027	0	live	P2RX7	P2X7	purinergic receptor P2X 7	P2X purinoceptor 7|ATP receptor|P2X7 receptor|P2Z receptor|purinergic receptor P2X, ligand gated ion channel, 7|purinergic receptor P2X7 variant A|purnergic receptor P2X 7	12q24.31	12	NC_000012.12	121132819	121188032	plus	14	602566
396	9606	Homo sapiens	19	0	live	ABCA1	ABC-1, ABC1, CERP, HDLCQTL13, HDLDT1, HPALP1, TGD	ATP binding cassette subfamily A member 1	phospholipid-transporting ATPase ABCA1|ATP-binding cassette sub-family A member 1|ATP-binding cassette transporter A1|ATP-binding cassette, sub-family A (ABC1), member 1|cholesterol efflux regulatory protein|membrane-bound	9q31.1	9	NC_000009.12	104781006	104928232	minus	58	600046
397	9606	Homo sapiens	3159	0	live	HMGA1	HMG-RA, HMGIY, HMGA1	high mobility group AT-hook 1	high mobility group protein HMG-I/HMG-Y|high mobility group protein A1|high mobility group protein R|high-mobility group (nonhistone chromosomal) protein isoforms I and Y|nonhistone chromosomal high-mobility group protein HMG-I/HMG-Y	6p21.31	6	NC_000006.12	34236873	34246231	plus	6	600701
398	9606	Homo sapiens	4316	0	live	MMP7	MMP-7, MPSL1, PUMP-1	matrix metallopeptidase 7	matrilysin|matrin|matrix metallopeptidase 7 (matrilysin, uterine)|matrix metalloproteinase 7 (matrilysin, uterine)|matrix metalloproteinase-7|pump-1 protease|uterine matrilysin|uterine metalloproteinase	11q22.2	11	NC_000011.10	102520508	102530747	minus	6	178990
399	9606	Homo sapiens	5806	0	live	PTX3	TNFAIP5, TSG-14	pentraxin 3	pentraxin-related protein PTX3|TNF alpha-induced protein 5|long pentraxin 3|tumor necrosis factor alpha-induced protein 5|tumor necrosis factor-inducible gene 14 protein|tumor necrosis factor-inducible protein TSG-14	3q25.32	3	NC_000003.12	157436850	157443633	plus	3	602492
400	9606	Homo sapiens	2167	0	live	FABP4	A-FABP, AFABP, ALBP, HEL-S-104, aP2	fatty acid binding protein 4	fatty acid-binding protein, adipocyte|adipocyte fatty acid binding protein|adipocyte lipid-binding protein|adipocyte-type fatty acid-binding protein|epididymis secretory protein Li 104|fatty acid binding protein 4, adipocyte	8q21.13	8	NC_000008.11	81478419	81483233	minus	4	600434
401	9606	Homo sapiens	406996	0	live	MIR214	MIRN214, miRNA214, mir-214	microRNA 214	hsa-mir-214	1q24.3	1	NC_000001.11	172138798	172138907	minus	1	610721
402	9606	Homo sapiens	820	0	live	CAMP	CAP-18, CAP18, CRAMP, FALL-39, FALL39, HSD26, LL37	cathelicidin antimicrobial peptide	cathelicidin antimicrobial peptide|18 kDa cationic antimicrobial protein|epididymis secretory sperm binding protein	3p21.31	3	NC_000003.12	48223495	48225485	plus	4	600474
403	9606	Homo sapiens	2549	0	live	GAB1	DFNB26	GRB2 associated binding protein 1	GRB2-associated-binding protein 1|GRB2-associated binder 1|deafness, autosomal recessive 26|growth factor receptor bound protein 2-associated protein 1|symbol withdrawn, see GAB1	4q31.21	4	NC_000004.12	143336876	143474565	plus	19	604439
404	9606	Homo sapiens	948	0	live	CD36	BDPLT10, CHDS7, FAT, GP3B, GP4, GPIV, PASIV, SCARB3	CD36 molecule	platelet glycoprotein 4|CD36 antigen (collagen type I receptor, thrombospondin receptor)|CD36 molecule (thrombospondin receptor)|GPIIIB|PAS IV|PAS-4 protein|cluster determinant 36|fatty acid translocase|glycoprotein IIIb|leukocyte differentiation antigen CD36|platelet glycoprotein IV|scavenger receptor class B, member 3	7q21.11	7	NC_000007.14	80602207	80679277	plus	19	173510
405	9606	Homo sapiens	1457	0	live	CSNK2A1	CK2A1, CKII, Cka1, Cka2, OCNDS	casein kinase 2 alpha 1	casein kinase II subunit alpha|CK2 catalytic subunit alpha|casein kinase 2, alpha 1 polypeptide|casein kinase II alpha 1 polypeptide pseudogene|casein kinase II alpha 1 subunit|protein kinase CK2	20p13	20	NC_000020.11	472498	543790	minus	14	115440
406	9606	Homo sapiens	7078	0	live	TIMP3	HSMRK222, K222, K222TA2, SFD	TIMP metallopeptidase inhibitor 3	metalloproteinase inhibitor 3|MIG-5 protein|TIMP-3|protein MIG-5|tissue inhibitor of metalloproteinases 3	22q12.3	22	NC_000022.11	32801705	32863041	plus	5	188826
407	9606	Homo sapiens	867	0	live	CBL	C-CBL2, FRA11B, NSLL, RNF55, CBL	Cbl proto-oncogene	E3 ubiquitin-protein ligase CBL|Cas-Br-M (murine) ecotropic retroviral transforming sequence|Cbl proto-oncogene, E3 ubiquitin protein ligase|RING finger protein 55|RING-type E3 ubiquitin transferase CBL|casitas B-lineage lymphoma proto-oncogene|fragile site, folic acid type, rare, fra(11)(q23.3)|oncogene CBL2|proto-oncogene c-Cbl|signal transduction protein CBL	11q23.3	11	NC_000011.10	119206339	119308149	plus	16	165360
408	9606	Homo sapiens	1410	0	live	CRYAB	CMD1II, CRYA2, CTPP2, CTRCT16, HEL-S-101, HSPB5, MFM2	crystallin alpha B	alpha-crystallin B chain|epididymis secretory protein Li 101|heat shock protein beta-5|heat-shock 20 kD like-protein|renal carcinoma antigen NY-REN-27|rosenthal fiber component	11q23.1	11	NC_000011.10	111908564	111923740	minus	6	123590
409	9606	Homo sapiens	407010	0	live	MIR23A	MIRN23A, hsa-mir-23a, miRNA23A, mir-23a	microRNA 23a		19p13.12	19	NC_000019.10	13836587	13836659	minus	1	607962
410	9606	Homo sapiens	1901	0	live	S1PR1	CD363, CHEDG1, D1S3362, ECGF1, EDG-1, EDG1, S1P1	sphingosine-1-phosphate receptor 1	sphingosine 1-phosphate receptor 1|S1P receptor 1|S1P receptor Edg-1|endothelial differentiation G-protein coupled receptor 1|endothelial differentiation, sphingolipid G-protein-coupled receptor, 1|sphingosine 1-phosphate receptor EDG1|sphingosine 1-phosphate receptor Edg-1	1p21.2	1	NC_000001.11	101236749	101241520	plus	3	601974
411	9606	Homo sapiens	406973	0	live	MIR196A2	MIRN196-2, MIRN196A2, mir-196a-2	microRNA 196a-2	hsa-mir-196-2|hsa-mir-196a-2|microRNA 196-2	12q13.13	12	NC_000012.12	53991738	53991847	plus	1	609687
412	9606	Homo sapiens	23028	0	live	KDM1A	AOF2, BHC110, CPRF, KDM1, LSD1	lysine demethylase 1A	lysine-specific histone demethylase 1A|BRAF35-HDAC complex protein BHC110|FAD-binding protein BRAF35-HDAC complex, 110 kDa subunit|[histone H3]-dimethyl-L-lysine(4) FAD-dependent demethylase 1A|amine oxidase (flavin containing) domain 2|flavin-containing amine oxidase domain-containing protein 2|lysine (K)-specific demethylase 1A|lysine-specific histone demethylase 1	1p36.12	1	NC_000001.11	23019443	23083691	plus	21	609132
413	9606	Homo sapiens	3691	0	live	ITGB4	CD104, GP150	integrin subunit beta 4	integrin beta-4|CD104 antigen	17q25.1	17	NC_000017.11	75721339	75757819	plus	43	147557
414	9606	Homo sapiens	4049	0	live	LTA	LT, TNFB, TNFSF1, TNLG1E	lymphotoxin alpha	lymphotoxin-alpha|LT-alpha|TNF superfamily, member 1|TNF-beta|truncated lymphotoxin alpha|tumor necrosis factor beta|tumor necrosis factor ligand 1E|tumor necrosis factor ligand superfamily member 1	6p21.33	6	NC_000006.12	31560550	31574324	plus	8	153440
415	9606	Homo sapiens	240	0	live	ALOX5	5-LO, 5-LOX, 5LPG, LOG5	arachidonate 5-lipoxygenase	polyunsaturated fatty acid 5-lipoxygenase|arachidonate 5-lipoxygenase|LOX-5|arachidonic 5-lipoxygenase alpha-10 isoform|arachidonic 5-lipoxygenase delta-10-13 isoform|arachidonic 5-lipoxygenase delta-13 isoform|arachidonic 5-lipoxygenase delta-p10 isoform|arachidonic acid 5-lipoxygenase|leukotriene A4 synthase	10q11.21	10	NC_000010.11	45374166	45446121	plus	13	152390
416	9606	Homo sapiens	1021	0	live	CDK6	MCPH12, PLSTIRE	cyclin dependent kinase 6	cyclin-dependent kinase 6|cell division protein kinase 6|serine/threonine-protein kinase PLSTIRE	7q21.2	7	NC_000007.14	92604921	92836573	minus	10	603368
417	9606	Homo sapiens	5156	0	live	PDGFRA	CD140A, PDGFR-2, PDGFR2	platelet derived growth factor receptor alpha	platelet-derived growth factor receptor alpha|CD140 antigen-like family member A|CD140a antigen|PDGF-R-alpha|alpha-type platelet-derived growth factor receptor|platelet-derived growth factor receptor 2|platelet-derived growth factor receptor, alpha polypeptide	4q12	4	NC_000004.12	54229127	54298247	plus	28	173490
418	9606	Homo sapiens	217	0	live	ALDH2	ALDH-E2, ALDHI, ALDM	aldehyde dehydrogenase 2 family member	aldehyde dehydrogenase, mitochondrial|ALDH class 2|acetaldehyde dehydrogenase 2|aldehyde dehydrogenase 2 family (mitochondrial)|epididymis secretory sperm binding protein|liver mitochondrial ALDH|nucleus-encoded mitochondrial aldehyde dehydrogenase 2	12q24.12	12	NC_000012.12	111766933	111817532	plus	13	100650
419	9606	Homo sapiens	51741	0	live	WWOX	D16S432E, EIEE28, FOR, FRA16D, HHCMA56, PRO0128, SCAR12, SDR41C1, WOX1	WW domain containing oxidoreductase	WW domain-containing oxidoreductase|WW domain-containing protein WWOX|fragile site FRA16D oxidoreductase|short chain dehydrogenase/reductase family 41C member 1	16q23.1-q23.2	16	NC_000016.10	78099654	79212667	plus	10	605131
420	9606	Homo sapiens	6915	0	live	TBXA2R	BDPLT13, TXA2-R	thromboxane A2 receptor	thromboxane A2 receptor|prostanoid TP receptor	19p13.3	19	NC_000019.10	3594507	3608749	minus	5	188070
421	9606	Homo sapiens	3485	0	live	IGFBP2	IBP2, IGF-BP53	insulin like growth factor binding protein 2	insulin-like growth factor-binding protein 2|IGF-binding protein 2|insulin-like growth factor binding protein 2, 36kDa	2q35	2	NC_000002.12	216632828	216664436	plus	6	146731
422	9606	Homo sapiens	406928	0	live	MIR137	MIRN137, miR-137	microRNA 137	hsa-mir-137	1p21.3	1	NC_000001.11	98046070	98046171	minus	1	614304
423	9606	Homo sapiens	1559	0	live	CYP2C9	CPC9, CYP2C, CYP2C10, CYPIIC9, P450IIC9	cytochrome P450 family 2 subfamily C member 9	cytochrome P450 2C9|cytochrome P-450 S-mephenytoin 4-hydroxylase|cytochrome P-450MP|cytochrome P450 PB-1|cytochrome P450, family 2, subfamily C, polypeptide 9|flavoprotein-linked monooxygenase|microsomal monooxygenase|xenobiotic monooxygenase	10q23.33	10	NC_000010.11	94938658	94990091	plus	9	601130
424	9606	Homo sapiens	407026	0	live	MIR29C	MIRN29C, miRNA29C, mir-29c	microRNA 29c	hsa-mir-29c	1q32.2	1	NC_000001.11	207801852	207801939	minus	1	610784
425	9606	Homo sapiens	5598	0	live	MAPK7	BMK1, ERK4, ERK5, PRKM7	mitogen-activated protein kinase 7	mitogen-activated protein kinase 7|BMK-1|BMK1 kinase|ERK-5|MAP kinase 7|MAPK 7|big MAP kinase 1|extracellular-signal-regulated kinase 5	17p11.2	17	NC_000017.11	19377721	19383544	plus	9	602521
426	9606	Homo sapiens	6777	0	live	STAT5B	STAT5	signal transducer and activator of transcription 5B	signal transducer and activator of transcription 5B|transcription factor STAT5B	17q21.2	17	NC_000017.11	42199177	42288437	minus	22	604260
427	9606	Homo sapiens	3880	0	live	KRT19	CK19, K19, K1CS	keratin 19	keratin, type I cytoskeletal 19|40-kDa keratin intermediate filament|CK-19|cytokeratin 19|keratin 19, type I|keratin, type I, 40-kd	17q21.2	17	NC_000017.11	41523617	41528308	minus	6	148020
428	9606	Homo sapiens	6278	0	live	S100A7	PSOR1c, S100A7	S100 calcium binding protein A7	protein S100-A7|psoriasin 1	1q21.3	1	NC_000001.11	153457744	153460651	minus	3	600353
429	9606	Homo sapiens	407029	0	live	MIR30A	MIRN30A, mir-30a	microRNA 30a	hsa-mir-30a	6q13	6	NC_000006.12	71403551	71403621	minus	1	612329
430	9606	Homo sapiens	574506	0	live	MIR503	MIRN503, hsa-mir-503, mir-503	microRNA 503		Xq26.3	X	NC_000023.11	134546328	134546398	minus	1	300865
431	9606	Homo sapiens	567	0	live	B2M	IMD43	beta-2-microglobulin	beta-2-microglobulin|beta chain of MHC class I molecules|beta-2-microglobin	15q21.1	15	NC_000015.10	44711492	44718145	plus	3	109700
432	9606	Homo sapiens	26585	0	live	GREM1	C15DUPq, CKTSF1B1, CRAC1, CRCS4, DAND2, DRM, DUP15q, GREMLIN, HMPS, HMPS1, IHG-2, MPSH, PIG2	gremlin 1, DAN family BMP antagonist	gremlin-1|DAN domain family member 2|cell proliferation-inducing gene 2 protein|colorectal adenoma and carcinoma 1|cysteine knot superfamily 1, BMP antagonist 1|down-regulated in Mos-transformed cells protein|gremlin 1, cysteine knot superfamily, homolog|gremlin 1-like protein|hereditary mixed polyposis syndrome|increased in high glucose-2	15q13.3	15	NC_000015.10	32718004	32745106	plus	3	603054
433	9606	Homo sapiens	7345	0	live	UCHL1	HEL-117, HEL-S-53, NDGOA, PARK5, PGP 9.5, PGP9.5, PGP95, SPG79, Uch-L1	ubiquitin C-terminal hydrolase L1	ubiquitin carboxyl-terminal hydrolase isozyme L1|epididymis luminal protein 117|epididymis secretory protein Li 53|neuron cytoplasmic protein 9.5|ubiquitin carboxyl-terminal esterase L1 (ubiquitin thiolesterase)|ubiquitin thioesterase L1|ubiquitin thiolesterase	4p13	4	NC_000004.12	41256928	41268455	plus	9	191342
434	9606	Homo sapiens	9564	0	live	BCAR1	CAS, CAS1, CASS1, CRKAS, P130Cas	BCAR1 scaffold protein, Cas family member	breast cancer anti-estrogen resistance protein 1|BCAR1, Cas family scaffold protein|BCAR1, Cas family scaffolding protein|Cas scaffolding protein family member 1|Crk-associated substrate p130Cas	16q23.1	16	NC_000016.10	75228181	75268007	minus	14	602941
435	9606	Homo sapiens	407012	0	live	MIR24-1	MIR189, MIRN24-1, miR-24-1, miRNA24-1	microRNA 24-1	hsa-mir-24-1|microRNA-24	9q22.32	9	NC_000009.12	95086021	95086088	plus	1	609705
436	9606	Homo sapiens	1435	0	live	CSF1	CSF-1, MCSF	colony stimulating factor 1	macrophage colony-stimulating factor 1|colony stimulating factor 1 (macrophage)|lanimostim|macrophage colony stimulating factor 1	1p13.3	1	NC_000001.11	109910506	109930992	plus	11	120420
437	9606	Homo sapiens	338	0	live	APOB	FCHL2, FLDB, LDLCQ4, apoB-100, apoB-48	apolipoprotein B	apolipoprotein B-100|apolipoprotein B (including Ag(x) antigen)|apolipoprotein B48	2p24.1	2	NC_000002.12	21001429	21044073	minus	29	107730
438	9606	Homo sapiens	10000	0	live	AKT3	MPPH, MPPH2, PKB-GAMMA, PKBG, PRKBG, RAC-PK-gamma, RAC-gamma, STK-2	AKT serine/threonine kinase 3	RAC-gamma serine/threonine-protein kinase|PKB gamma|RAC-gamma serine/threonine protein kinase|v-akt murine thymoma viral oncogene homolog 3 (protein kinase B, gamma)	1q43-q44	1	NC_000001.11	243488233	243851079	minus	24	611223
439	9606	Homo sapiens	2155	0	live	F7	SPCA	coagulation factor VII	coagulation factor VII|FVII coagulation protein|coagulation factor VII (serum prothrombin conversion accelerator)|eptacog alfa|proconvertin	13q34	13	NC_000013.11	113105773	113120685	plus	10	613878
440	9606	Homo sapiens	406971	0	live	MIR195	MIRN195, miRNA195, mir-195	microRNA 195	hsa-mir-195	17p13.1	17	NC_000017.11	7017615	7017701	minus	1	610718
441	9606	Homo sapiens	811	0	live	CALR	CRT, HEL-S-99n, RO, SSA, cC1qR	calreticulin	calreticulin|CRP55|ERp60|HACBP|Sicca syndrome antigen A (autoantigen Ro; calreticulin)|calregulin|endoplasmic reticulum resident protein 60|epididymis secretory sperm binding protein Li 99n|grp60	19p13.13	19	NC_000019.10	12938609	12944489	plus	9	109091
442	9606	Homo sapiens	3655	0	live	ITGA6	CD49fB, VLA-6, ITGA6	integrin subunit alpha 6	integrin alpha-6|CD49 antigen-like family member F|integrin alpha6B|integrin, alpha 6	2q31.1	2	NC_000002.12	172427336	172506459	plus	28	147556
443	9606	Homo sapiens	3875	0	live	KRT18	CK-18, CYK18, K18	keratin 18	keratin, type I cytoskeletal 18|cell proliferation-inducing gene 46 protein|cytokeratin 18|keratin 18, type I	12q13.13	12	NC_000012.12	52948871	52952906	plus	8	148070
444	9606	Homo sapiens	8862	0	live	APLN	APEL, XNPEP2	apelin	apelin|AGTRL1 ligand|APJ endogenous ligand	Xq26.1	X	NC_000023.11	129645259	129654956	minus	3	300297
445	9606	Homo sapiens	290	0	live	ANPEP	APN, CD13, GP150, LAP1, P150, PEPN	alanyl aminopeptidase, membrane	aminopeptidase N|AP-M|AP-N|alanyl (membrane) aminopeptidase|aminopeptidase M|hAPN|membrane alanyl aminopeptidase|microsomal aminopeptidase|myeloid plasma membrane glycoprotein CD13	15q26.1	15	NC_000015.10	89784895	89814852	minus	21	151530
446	9606	Homo sapiens	9232	0	live	PTTG1	EAP1, HPTTG, PTTG, TUTR1	PTTG1 regulator of sister chromatid separation, securin	securin|ESP1-associated protein 1|pituitary tumor-transforming 1|pituitary tumor-transforming gene 1 protein|tumor-transforming protein 1	5q33.3	5	NC_000005.10	160421855	160428744	plus	6	604147
447	9606	Homo sapiens	7471	0	live	WNT1	BMND16, INT1, OI15	Wnt family member 1	proto-oncogene Wnt-1|proto-oncogene Int-1 homolog|wingless-type MMTV integration site family member 1|wingless-type MMTV integration site family, member 1 (oncogene INT1)	12q13.12	12	NC_000012.12	48978322	48982620	plus	4	164820
448	9606	Homo sapiens	11156	0	live	PTP4A3	PRL-3, PRL-R, PRL3	protein tyrosine phosphatase 4A3	protein tyrosine phosphatase type IVA 3|phosphatase of regenerating liver 3|potentially prenylated protein tyrosine phosphatase|protein tyrosine phosphatase type IVA, member 3|protein-tyrosine phosphatase of regenerating liver 3	8q24.3	8	NC_000008.11	141391995	141432454	plus	10	606449
449	9606	Homo sapiens	102	0	live	ADAM10	AD10, AD18, CD156c, CDw156, HsT18717, MADM, RAK, kuz	ADAM metallopeptidase domain 10	disintegrin and metalloproteinase domain-containing protein 10|a disintegrin and metalloprotease domain 10|kuzbanian protein homolog|mammalian disintegrin-metalloprotease	15q21.3	15	NC_000015.10	58588809	58749707	minus	17	602192
450	9606	Homo sapiens	3732	0	live	CD82	4F9, C33, GR15, IA4, KAI1, R2, SAR2, ST6, TSPAN27	CD82 molecule	CD82 antigen|C33 antigen|inducible membrane protein R2|kangai 1 (suppression of tumorigenicity 6, prostate; CD82 antigen (R2 leukocyte antigen, antigen detected by monoclonal and antibody IA4))|metastasis suppressor Kangai-1|tetraspanin-27|tspan-27	11p11.2	11	NC_000011.10	44565610	44620363	plus	12	600623
451	9606	Homo sapiens	4914	0	live	NTRK1	MTC, TRK, TRK1, TRKA, Trk-A, p140-TrkA	neurotrophic receptor tyrosine kinase 1	high affinity nerve growth factor receptor|Oncogene TRK|TRK1-transforming tyrosine kinase protein|gp140trk|neurotrophic tyrosine kinase, receptor, type 1|tropomyosin-related kinase A|tyrosine kinase receptor A	1q23.1	1	NC_000001.11	156815750	156881850	plus	19	191315
452	9606	Homo sapiens	55384	0	live	MEG3	FP504, GTL2, LINC00023, NCRNA00023, PRO0518, PRO2160, onco-lncRNA-83, prebp1	maternally expressed 3	Very putative protein from MEG3 locus|long intergenic non-protein coding RNA 23|maternally expressed 3 (non-protein coding)	14q32.2	14	NC_000014.9	100826108	100861026	plus	13	605636
453	9606	Homo sapiens	7042	0	live	TGFB2	G-TSF, LDS4, TGF-beta2	transforming growth factor beta 2	transforming growth factor beta-2 proprotein|BSC-1 cell growth inhibitor|cetermin|glioblastoma-derived T-cell suppressor factor|polyergin|prepro-transforming growth factor beta-2	1q41	1	NC_000001.11	218345284	218444619	plus	8	190220
454	9606	Homo sapiens	4804	0	live	NGFR	CD271, Gp80-LNGFR, TNFRSF16, p75(NTR), p75NTR	nerve growth factor receptor	tumor necrosis factor receptor superfamily member 16|NGF receptor|TNFR superfamily, member 16|low affinity neurotrophin receptor p75NTR|low-affinity nerve growth factor receptor|p75 ICD	17q21.33	17	NC_000017.11	49495293	49515008	plus	6	162010
455	9606	Homo sapiens	9353	0	live	SLIT2	SLIL3, Slit-2	slit guidance ligand 2	slit homolog 2 protein	4p15.31	4	NC_000004.12	20251905	20620561	plus	40	603746
456	9606	Homo sapiens	406968	0	live	MIR193A	MIRN193, MIRN193A, mir-193a	microRNA 193a	hsa-mir-193|hsa-mir-193a	17q11.2	17	NC_000017.11	31559996	31560083	plus	1	614733
457	9606	Homo sapiens	5111	0	live	PCNA	ATLD2	proliferating cell nuclear antigen	proliferating cell nuclear antigen|DNA polymerase delta auxiliary protein|cyclin	20p12.3	20	NC_000020.11	5114953	5126622	minus	7	176740
458	9606	Homo sapiens	208	0	live	AKT2	HIHGHH, PKBB, PKBBETA, PRKBB, RAC-BETA	AKT serine/threonine kinase 2	RAC-beta serine/threonine-protein kinase|PKB beta|RAC-PK-beta|murine thymoma viral (v-akt) homolog-2|protein kinase Akt-2|protein kinase B beta|putative v-akt murine thymoma viral oncoprotein 2|rac protein kinase beta|v-akt murine thymoma viral oncogene homolog 2	19q13.2	19	NC_000019.10	40230317	40285531	minus	22	164731
459	9606	Homo sapiens	27161	0	live	AGO2	CASC7, EIF2C2, LINC00980, PPD, Q10	argonaute RISC catalytic component 2	protein argonaute-2|PAZ Piwi domain protein|argonaute 2, RISC catalytic component|cancer susceptibility candidate 7|cancer susceptibility candidate 7 (non-protein coding)|eukaryotic translation initiation factor 2C, 2|long intergenic non-protein coding RNA 980|protein slicer	8q24.3	8	NC_000008.11	140520156	140642406	minus	22	606229
460	9606	Homo sapiens	6786	0	live	STIM1	D11S4896E, GOK, IMD10, STRMK, TAM, TAM1	stromal interaction molecule 1	stromal interaction molecule 1	11p15.4	11	NC_000011.10	3854604	4093210	plus	17	605921
461	9606	Homo sapiens	929	0	live	CD14		CD14 molecule	monocyte differentiation antigen CD14|myeloid cell-specific leucine-rich glycoprotein	5q31.3	5	NC_000005.10	140631728	140633701	minus	3	158120
462	9606	Homo sapiens	6548	0	live	SLC9A1	APNH, LIKNS, NHE-1, NHE1, PPP1R143	solute carrier family 9 member A1	sodium/hydrogen exchanger 1|Na(+)/H(+) exchanger 1|Na-Li countertransporter|protein phosphatase 1, regulatory subunit 143|solute carrier family 9 (sodium/hydrogen exchanger), isoform 1 (antiporter, Na+/H+, amiloride sensitive)|solute carrier family 9 (sodium/hydrogen exchanger), member 1 (antiporter, Na+/H+, amiloride sensitive)|solute carrier family 9, subfamily A (NHE1, cation proton antiporter…	1p36.11	1	NC_000001.11	27098809	27155125	minus	13	107310
463	9606	Homo sapiens	6422	0	live	SFRP1	FRP, FRP-1, FRP1, FrzA, SARP2	secreted frizzled related protein 1	secreted frizzled-related protein 1|SARP-2|frizzled-related protein|sFRP-1|secreted apoptosis-related protein 2	8p11.21	8	NC_000008.11	41261962	41309473	minus	3	604156
464	9606	Homo sapiens	3593	0	live	IL12B	CLMF, CLMF2, IL-12B, IMD28, IMD29, NKSF, NKSF2	interleukin 12B	interleukin-12 subunit beta|CLMF p40|IL-12 subunit p40|IL12, subunit p40|NK cell stimulatory factor chain 2|cytotoxic lymphocyte maturation factor 40 kDa subunit|interleukin 12, p40|interleukin 12B (natural killer cell stimulatory factor 2, cytotoxic lymphocyte maturation factor 2, p40)|interleukin-12 beta chain|natural killer cell stimulatory factor, 40 kD subunit	5q33.3	5	NC_000005.10	159314780	159330487	minus	8	161561
465	9606	Homo sapiens	4915	0	live	NTRK2	EIEE58, GP145-TrkB, OBHD, TRKB, trk-B	neurotrophic receptor tyrosine kinase 2	BDNF/NT-3 growth factors receptor|BDNF-tropomyosine receptor kinase B|neurotrophic tyrosine kinase receptor type 2|tropomyosin-related kinase B|tyrosine kinase receptor B	9q21.33	9	NC_000009.12	84668458	85027070	plus	28	600456
466	9606	Homo sapiens	9076	0	live	CLDN1	CLD1, ILVASC, SEMP1	claudin 1	claudin-1|senescence-associated epithelial membrane protein 1	3q28	3	NC_000003.12	190305707	190322446	minus	4	603718
467	9606	Homo sapiens	655	0	live	BMP7	OP-1	bone morphogenetic protein 7	bone morphogenetic protein 7|osteogenic protein 1	20q13.31	20	NC_000020.11	57168753	57266641	minus	7	112267
468	9606	Homo sapiens	5168	0	live	ENPP2	ATX, ATX-X, AUTOTAXIN, LysoPLD, NPP2, PD-IALPHA, PDNP2	ectonucleotide pyrophosphatase/phosphodiesterase 2	ectonucleotide pyrophosphatase/phosphodiesterase family member 2|E-NPP 2|autotaxin-t|extracellular lysophospholipase D|phosphodiesterase I/nucleotide pyrophosphatase 2|plasma lysophospholipase D	8q24.12	8	NC_000008.11	119557085	119673404	minus	29	601060
469	9606	Homo sapiens	2332	0	live	FMR1	FMRP, FRAXA, POF, POF1	FMRP translational regulator 1	synaptic functional regulator FMR1|fragile X mental retardation 1|fragile X mental retardation protein 1|truncated FMRP	Xq27.3	X	NC_000023.11	147911919	147951127	plus	17	309550
470	9606	Homo sapiens	389	0	live	RHOC	ARH9, ARHC, H9, RHOH9	ras homolog family member C	rho-related GTP-binding protein RhoC|RAS-related homolog 9|epididymis secretory sperm binding protein|oncogene RHO H9|ras homolog gene family, member C|rho cDNA clone 9|rhoC GTPase|small GTP binding protein RhoC	1p13.2	1	NC_000001.11	112701127	112707403	minus	7	165380
471	9606	Homo sapiens	5335	0	live	PLCG1	NCKAP3, PLC-II, PLC1, PLC148, PLCgamma1	phospholipase C gamma 1	1-phosphatidylinositol 4,5-bisphosphate phosphodiesterase gamma-1|1-phosphatidyl-D-myo-inositol-4,5-bisphosphate|PLC-148|PLC-gamma-1|inositoltrisphosphohydrolase|monophosphatidylinositol phosphodiesterase|phosphatidylinositol phospholipase C|phosphoinositidase C|phosphoinositide phospholipase C|phosphoinositide phospholipase C-gamma-1|phospholipase C, gamma 1 (formerly subtype 148)|phospholipase …	20q12	20	NC_000020.11	41137519	41177626	plus	32	172420
472	9606	Homo sapiens	406940	0	live	MIR148A	MIRN148, MIRN148A, hsa-mir-148, mir-148a	microRNA 148a	hsa-mir-148a|microRNA 148	7p15.2	7	NC_000007.14	25949919	25949986	minus	1	613786
473	9606	Homo sapiens	2833	0	live	CXCR3	CD182, CD183, CKR-L2, CMKAR3, GPR9, IP10-R, Mig-R, MigR	C-X-C motif chemokine receptor 3	C-X-C chemokine receptor type 3|G protein-coupled receptor 9|IP-10 receptor|Mig receptor|chemokine (C-X-C motif) receptor 3|chemokine receptor 3|interferon-inducible protein 10 receptor	Xq13.1	X	NC_000023.11	71615913	71618515	minus	4	300574
474	9606	Homo sapiens	10628	0	live	TXNIP	ARRDC6, EST01027, HHCPA78, THIF, VDUP1	thioredoxin interacting protein	thioredoxin-interacting protein|thioredoxin binding protein 2|upregulated by 1,25-dihydroxyvitamin D-3|vitamin D3 up-regulated protein 1	1q21.1	1	NC_000001.11	145992435	145996579	minus	7	606599
475	9606	Homo sapiens	494336	0	live	MIR424	MIR322, MIRN424, hsa-mir-424, miRNA424, mir-424	microRNA 424		Xq26.3	X	NC_000023.11	134546614	134546711	minus	1	300682
476	9606	Homo sapiens	9365	0	live	KL	HFTC3	klotho	klotho	13q13.1	13	NC_000013.11	33016063	33066143	plus	6	604824
477	9606	Homo sapiens	406988	0	live	MIR205	MIRN205, mir-205	microRNA 205	hsa-mir-205	1q32.2	1	NC_000001.11	209432133	209432242	plus	1	613147
478	9606	Homo sapiens	407004	0	live	MIR22	MIRN22, hsa-mir-22, miR-22	microRNA 22		17p13.3	17	NC_000017.11	1713903	1713987	minus	1	612077
479	9606	Homo sapiens	5037	0	live	PEBP1	HCNP, HCNPpp, HEL-210, HEL-S-34, HEL-S-96, PBP, PEBP, PEBP-1, RKIP	phosphatidylethanolamine binding protein 1	phosphatidylethanolamine-binding protein 1|Raf kinase inhibitory protein|epididymis luminal protein 210|epididymis secretory protein Li 34|epididymis secretory protein Li 96|hippocampal cholinergic neurostimulating peptide|neuropolypeptide h3|prostatic binding protein|raf kinase inhibitor protein	12q24.23	12	NC_000012.12	118136124	118145584	plus	4	604591
480	9606	Homo sapiens	154796	0	live	AMOT		angiomotin	angiomotin|angiomotin p130 isoform|angiomotin p80 isoform	Xq23	X	NC_000023.11	112774503	112840946	minus	16	300410
481	9606	Homo sapiens	9518	0	live	GDF15	GDF-15, MIC-1, MIC1, NAG-1, PDF, PLAB, PTGFB	growth differentiation factor 15	growth/differentiation factor 15|NRG-1|NSAID (nonsteroidal anti-inflammatory drug)-activated protein 1|NSAID-activated gene 1 protein|NSAID-regulated gene 1 protein|PTGF-beta|macrophage inhibitory cytokine 1|non-steroidal anti-inflammatory drug-activated gene-1|placental TGF-beta|placental bone morphogenetic protein|prostate differentiation factor	19p13.11	19	NC_000019.10	18382170	18389176	plus	3	605312
482	9606	Homo sapiens	406986	0	live	MIR203A	MIR203, MIRN203, hsa-mir-203a, miR-203, miRNA203, mir-203a	microRNA 203a	hsa-mir-203|microRNA 203	14q32.33	14	NC_000014.9	104117405	104117514	plus	1	611899
483	9606	Homo sapiens	3689	0	live	ITGB2	CD18, LAD, LCAMB, LFA-1, MAC-1, MF17, MFI7	integrin subunit beta 2	integrin beta-2|cell surface adhesion glycoprotein (LFA-1/CR3/P150,959 beta subunit precursor)|complement component 3 receptor 3 and 4 subunit|complement receptor C3 beta-subunit|integrin beta chain, beta 2|integrin, beta 2 (complement component 3 receptor 3 and 4 subunit)|leukocyte cell adhesion molecule CD18|leukocyte-associated antigens CD18/11A, CD18/11B, CD18/11C|truncated integrin beta-2	21q22.3	21	NC_000021.9	44885949	44928815	minus	17	600065
484	9606	Homo sapiens	6624	0	live	FSCN1	FAN1, HSN, SNL, p55	fascin actin-bundling protein 1	fascin|55 kDa actin-bundling protein|epididymis secretory sperm binding protein|fascin homolog 1, actin-bundling protein|singed-like (fascin homolog, sea urchin)	7p22.1	7	NC_000007.14	5592816	5606655	plus	5	602689
485	9606	Homo sapiens	5340	0	live	PLG		plasminogen	plasminogen|plasmin	6q26	6	NC_000006.12	160702193	160754097	plus	19	173350
486	9606	Homo sapiens	5245	0	live	PHB	HEL-215, HEL-S-54e1, PHB	prohibitin	prohibitin|epididymis luminal protein 215|epididymis secretory sperm binding protein Li 54e	17q21.33	17	NC_000017.11	49404048	49414905	minus	8	176705
487	9606	Homo sapiens	2626	0	live	GATA4	ASD2, TACHD, TOF, VSD1	GATA binding protein 4	transcription factor GATA-4|GATA-binding factor 4	8p23.1	8	NC_000008.11	11676931	11760002	plus	11	600576
488	9606	Homo sapiens	406933	0	live	MIR141	MIRN141, mir-141	microRNA 141	hsa-mir-141	12p13.31	12	NC_000012.12	6964097	6964191	plus	1	612093
489	9606	Homo sapiens	9475	0	live	ROCK2	ROCK-II	Rho associated coiled-coil containing protein kinase 2	rho-associated protein kinase 2|p164 ROCK-2|rho-associated, coiled-coil-containing protein kinase II	2p25.1	2	NC_000002.12	11179759	11345437	minus	37	604002
490	9606	Homo sapiens	5170	0	live	PDPK1	PDK1, PDPK2, PDPK2P, PRO0461	3-phosphoinositide dependent protein kinase 1	3-phosphoinositide-dependent protein kinase 1|3-phosphoinositide-dependent protein kinase 2 pseudogene|PkB kinase like gene 1	16p13.3	16	NC_000016.10	2538014	2603190	plus	17	605213
491	9606	Homo sapiens	3570	0	live	IL6R	CD126, HIES5, IL-6R-1, IL-6RA, IL6Q, IL6QTLA, IL6RQ, gp80, IL6R	interleukin 6 receptor	interleukin-6 receptor subunit alpha|CD126 antigen|IL-6 receptor subunit alpha|membrane glycoprotein 80	1q21.3	1	NC_000001.11	154405343	154469450	plus	14	147880
492	9606	Homo sapiens	4803	0	live	NGF	Beta-NGF, HSAN5B, NGF	nerve growth factor	beta-nerve growth factor|nerve growth factor (beta polypeptide)|nerve growth factor, beta subunit|pro-nerve growth factor long	1p13.2	1	NC_000001.11	115285915	115338253	minus	4	162030
493	9606	Homo sapiens	1803	0	live	DPP4	ADABP, ADCP2, CD26, DPPIV, TP103	dipeptidyl peptidase 4	dipeptidyl peptidase 4|ADCP-2|DPP IV|Gly-Pro naphthylamidase|Post-proline dipeptidyl aminopeptidase IV|T-cell activation antigen CD26|Xaa-Pro-dipeptidylaminopeptidase|adenosine deaminase complexing protein 2|dipeptidyl peptidase IV|dipeptidylpeptidase 4|dipeptidylpeptidase IV (CD26, adenosine deaminase complexing protein 2)	2q24.2	2	NC_000002.12	161992245	162074215	minus	28	102720
494	9606	Homo sapiens	406942	0	live	MIR150	MIRN150, miRNA150, mir-150	microRNA 150	hsa-mir-150	19q13.33	19	NC_000019.10	49500785	49500868	minus	1	611114
495	9606	Homo sapiens	6720	0	live	SREBF1	SREBP1, bHLHd1	sterol regulatory element binding transcription factor 1	sterol regulatory element-binding protein 1|class D basic helix-loop-helix protein 1	17p11.2	17	NC_000017.11	17811334	17837017	minus	22	184756
496	9606	Homo sapiens	10411	0	live	RAPGEF3	CAMP-GEFI, EPAC, EPAC1, HSU79275, bcm910	Rap guanine nucleotide exchange factor 3	rap guanine nucleotide exchange factor 3|9330170P05Rik|EPAC 1|Rap guanine nucleotide exchange factor (GEF) 3|Rap1 guanine-nucleotide-exchange factor directly activated by cAMP|cAMP-regulated guanine nucleotide exchange factor I|exchange factor directly activated by cAMP 1|exchange protein directly activated by cAMP 1	12q13.11	12	NC_000012.12	47734363	47758880	minus	29	606057
497	9606	Homo sapiens	4311	0	live	MME	CALLA, CD10, CMT2T, NEP, SCA43, SFE	membrane metalloendopeptidase	neprilysin|atriopeptidase|common acute lymphocytic leukemia antigen|membrane metallo-endopeptidase (neutral endopeptidase, enkephalinase, CALLA, CD10)|membrane metallo-endopeptidase variant 1|membrane metallo-endopeptidase variant 2|neprilysin-390|neprilysin-411|neutral endopeptidase 24.11|skin fibroblast elastase	3q25.2	3	NC_000003.12	155024124	155183729	plus	30	120520
498	9606	Homo sapiens	1491	0	live	CTH		cystathionine gamma-lyase	cystathionine gamma-lyase|cystathionase (cystathionine gamma-lyase)|cysteine desulfhydrase|cysteine-protein sulfhydrase|gamma-cystathionase|homoserine deaminase|homoserine dehydratase	1p31.1	1	NC_000001.11	70411218	70441949	plus	13	607657
499	9606	Homo sapiens	2324	0	live	FLT4	CHTD7, FLT-41, LMPH1A, LMPHM1, PCL, VEGFR-3, VEGFR3, FLT4	fms related receptor tyrosine kinase 4	vascular endothelial growth factor receptor 3|Feline McDonough Sarcoma (FMS)-like tyrosine kinase 4|VEGF receptor-3|fms related tyrosine kinase 4|fms-like tyrosine kinase 4|primary congenital lymphedema|tyrosine-protein kinase receptor FLT4	5q35.3	5	NC_000005.10	180601506	180650298	minus	35	136352
500	9606	Homo sapiens	5770	0	live	PTPN1	PTP1B	protein tyrosine phosphatase non-receptor type 1	tyrosine-protein phosphatase non-receptor type 1|protein tyrosine phosphatase, placental|protein-tyrosine phosphatase 1B	20q13.13	20	NC_000020.11	50510321	50585241	plus	10	176885
501	9606	Homo sapiens	3371	0	live	TNC	150-225, DFNA56, GMEM, GP, HXB, JI, TN, TN-C	tenascin C	tenascin|GP 150-225|cytotactin|deafness, autosomal dominant 56|glioma-associated-extracellular matrix antigen|hexabrachion (tenascin)|myotendinous antigen|neuronectin|tenascin-C additional domain 1|tenascin-C isoform 14/AD1/16	9q33.1	9	NC_000009.12	115019575	115118244	minus	31	187380
502	9606	Homo sapiens	3611	0	live	ILK	HEL-S-28-1, ILK-2, P59, p59ILK, ILK	integrin linked kinase	integrin-linked protein kinase|59 kDa serine/threonine-protein kinase|epididymis secretory protein Li 28|integrin-linked kinase-2	11p15.4	11	NC_000011.10	6603708	6610874	plus	15	602366
503	9606	Homo sapiens	2638	0	live	GC	DBP, DBP-maf, DBP/GC, GRD3, Gc-MAF, GcMAF, HEL-S-51, VDB, VDBG, VDBP	GC vitamin D binding protein	vitamin D-binding protein|epididymis secretory protein Li 51|gc protein-derived macrophage activating factor|gc-globulin|group-specific component (vitamin D binding protein)|vitamin D-binding alpha-globulin|vitamin D-binding protein-macrophage activating factor	4q13.3	4	NC_000004.12	71741693	71805520	minus	15	139200
504	9606	Homo sapiens	6597	0	live	SMARCA4	BAF190, BAF190A, BRG1, CSS4, MRD16, RTPS2, SNF2, SNF2-beta, SNF2L4, SNF2LB, SWI2, hSNF2b	SWI/SNF related, matrix associated, actin dependent regulator of chromatin, subfamily a, member 4	transcription activator BRG1|ATP-dependent helicase SMARCA4|BRG1-associated factor 190A|BRM/SWI2-related gene 1|SNF2-like 4|brahma protein-like 1|global transcription activator homologous sequence|homeotic gene regulator|mitotic growth and transcription activator|nuclear protein GRB1|protein BRG-1|protein brahma homolog 1|sucrose nonfermenting-like 4	19p13.2	19	NC_000019.10	10960997	11062277	plus	40	603254
505	9606	Homo sapiens	6722	0	live	SRF	MCM1	serum response factor	serum response factor|c-fos serum response element-binding transcription factor|minichromosome maintenance 1 homolog	6p21.1	6	NC_000006.12	43171269	43181506	plus	8	600589
506	9606	Homo sapiens	796	0	live	CALCA	CALC1, CGRP, CGRP-I, CGRP-alpha, CGRP1, CT, KC, PCT	calcitonin related polypeptide alpha	calcitonin|calcitonin gene-related peptide 1|alpha-type CGRP|calcitonin 1|calcitonin gene-related peptide I|calcitonin/calcitonin-related polypeptide, alpha|katacalcin	11p15.2	11	NC_000011.10	14966668	14972361	minus	7	114130
507	9606	Homo sapiens	574452	0	live	MIR494	MIRN494, hsa-mir-494, mir-494	microRNA 494		14q32.31	14	NC_000014.9	101029634	101029714	plus	1	616036
508	9606	Homo sapiens	3716	0	live	JAK1	JAK1AB, JTK3, JAK1	Janus kinase 1	tyrosine-protein kinase JAK1	1p31.3	1	NC_000001.11	64833223	65067746	minus	29	147795
509	9606	Homo sapiens	406987	0	live	MIR204	MIRN204, RDICC, miRNA204, mir-204	microRNA 204	hsa-mir-204	9q21.12	9	NC_000009.12	70809975	70810084	minus	1	610942
510	9606	Homo sapiens	7128	0	live	TNFAIP3	A20, AISBL, OTUD7C, TNFA1P2	TNF alpha induced protein 3	tumor necrosis factor alpha-induced protein 3|OTU domain-containing protein 7C|putative DNA-binding protein A20|tumor necrosis factor inducible protein A20|tumor necrosis factor, alpha induced protein 3|zinc finger protein A20	6q23.3	6	NC_000006.12	137866317	137883312	plus	13	191163
511	9606	Homo sapiens	8828	0	live	NRP2	NP2, NPN2, PRO2714, VEGF165R2	neuropilin 2	neuropilin-2|neuropilin-2a(17)|neuropilin-2a(22)|neuropilin-2b(0)|receptor for VEGF165 and semaphorins class3|vascular endothelial cell growth factor 165 receptor 2	2q33.3	2	NC_000002.12	205682500	205798131	plus	20	602070
512	9606	Homo sapiens	5829	0	live	PXN		paxillin	paxillin|testicular tissue protein Li 134	12q24.23	12	NC_000012.12	120210439	120265771	minus	21	602505
513	9606	Homo sapiens	2316	0	live	FLNA	ABP-280, ABPX, CSBS, CVD1, FGS2, FLN, FLN-A, FLN1, FMD, MNS, NHBP, OPD, OPD1, OPD2, XLVD, XMVD	filamin A	filamin-A|actin binding protein 280|alpha-filamin|endothelial actin-binding protein|epididymis secretory sperm binding protein|filamin A, alpha|filamin-1|non-muscle filamin	Xq28	X	NC_000023.11	154348531	154374638	minus	48	300017
514	9606	Homo sapiens	10273	0	live	STUB1	CHIP, HSPABP2, NY-CO-7, SCA48, SCAR16, SDCCAG7, UBOX1	STIP1 homology and U-box containing protein 1	E3 ubiquitin-protein ligase CHIP|CLL-associated antigen KW-8|RING-type E3 ubiquitin transferase CHIP|STIP1 homology and U-box containing protein 1, E3 ubiquitin protein ligase|antigen NY-CO-7|carboxy terminus of Hsp70-interacting protein|heat shock protein A binding protein 2 (c-terminal)|serologically defined colon cancer antigen 7	16p13.3	16	NC_000016.10	680410	682801	plus	7	607207
515	9606	Homo sapiens	51330	0	live	TNFRSF12A	CD266, FN14, TWEAKR	TNF receptor superfamily member 12A	tumor necrosis factor receptor superfamily member 12A|FGF-inducible 14|fibroblast growth factor-inducible immediate-early response protein 14|tweak-receptor|type I transmembrane protein Fn14	16p13.3	16	NC_000016.10	3020368	3022383	plus	4	605914
516	9606	Homo sapiens	6095	0	live	RORA	IDDECA, NR1F1, ROR1, ROR2, ROR3, RZR-ALPHA, RZRA	RAR related orphan receptor A	nuclear receptor ROR-alpha|ROR-alpha|nuclear receptor RZR-alpha|nuclear receptor subfamily 1 group F member 1|retinoic acid receptor-related orphan receptor alpha|retinoid-related orphan receptor alpha|thyroid hormone nuclear receptor alpha variant 4|transcription factor RZR-alpha	15q22.2	15	NC_000015.10	60488284	61229302	minus	21	600825
517	9606	Homo sapiens	54583	0	live	EGLN1	C1orf12, ECYT3, HALAH, HIF-PH2, HIFPH2, HPH-2, HPH2, PHD2, SM20, ZMYND6	egl-9 family hypoxia inducible factor 1	egl nine homolog 1|HIF-prolyl hydroxylase 2|egl nine-like protein 1|hypoxia-inducible factor prolyl hydroxylase 2|prolyl hydroxylase domain-containing protein 2|zinc finger MYND domain-containing protein 6	1q42.2	1	NC_000001.11	231363756	231422332	minus	5	606425
518	9606	Homo sapiens	388	0	live	RHOB	ARH6, ARHB, MST081, MSTP081, RHOH6	ras homolog family member B	rho-related GTP-binding protein RhoB|Aplysia RAS-related homolog 6|h6|oncogene RHO H6|ras homolog gene family, member B|rho cDNA clone 6	2p24.1	2	NC_000002.12	20447074	20449440	plus	1	165370
519	9606	Homo sapiens	1508	0	live	CTSB	APPS, CPSB, RECEUP	cathepsin B	cathepsin B|APP secretase|amyloid precursor protein secretase|cathepsin B1|cysteine protease|epididymis secretory sperm binding protein	8p23.1	8	NC_000008.11	11842524	11868118	minus	16	116810
520	9606	Homo sapiens	2191	0	live	FAP	DPPIVA, FAPalpha, SIMP, FAP	fibroblast activation protein alpha	prolyl endopeptidase FAP|170 kDa melanoma membrane-bound gelatinase|dipeptidyl peptidase FAP|gelatine degradation protease FAP|integral membrane serine protease|post-proline cleaving enzyme|seprase|surface-expressed protease	2q24.2	2	NC_000002.12	162170684	162243472	minus	30	600403
521	9606	Homo sapiens	4973	0	live	OLR1	CLEC8A, LOX1, LOXIN, SCARE1, SLOX1	oxidized low density lipoprotein receptor 1	oxidized low-density lipoprotein receptor 1|C-type lectin domain family 8 member A|hLOX-1|lectin-type oxidized LDL receptor 1|ox LDL receptor 1|oxidized low density lipoprotein (lectin-like) receptor 1|oxidized low-density lipoprotein receptor 1, soluble form|scavenger receptor class E, member 1	12p13.2	12	NC_000012.12	10158300	10172191	minus	6	602601
522	9606	Homo sapiens	1387	0	live	CREBBP	CBP, KAT3A, MKHK1, RSTS, RSTS1	CREB binding protein	CREB-binding protein|histone lysine acetyltransferase CREBBP|protein-lysine acetyltransferase CREBBP	16p13.3	16	NC_000016.10	3725054	3880727	minus	33	600140
523	9606	Homo sapiens	5154	0	live	PDGFA	PDGF-A, PDGF1	platelet derived growth factor subunit A	platelet-derived growth factor subunit A|PDGF A-chain|PDGF subunit A|platelet-derived growth factor A-chain|platelet-derived growth factor alpha chain|platelet-derived growth factor alpha polypeptide	7p22.3	7	NC_000007.14	497245	520668	minus	10	173430
524	9606	Homo sapiens	7133	0	live	TNFRSF1B	CD120b, TBPII, TNF-R-II, TNF-R75, TNFBR, TNFR1B, TNFR2, TNFR80, p75, p75TNFR	TNF receptor superfamily member 1B	tumor necrosis factor receptor superfamily member 1B|TNF-R2|TNF-RII|p75 TNF receptor|p80 TNF-alpha receptor|soluble TNFR1B variant 1|tumor necrosis factor beta receptor|tumor necrosis factor binding protein 2|tumor necrosis factor receptor 2|tumor necrosis factor receptor type II	1p36.22	1	NC_000001.11	12166948	12209222	plus	11	191191
525	9606	Homo sapiens	1839	0	live	HBEGF	DTR, DTS, DTSF, HEGFL	heparin binding EGF like growth factor	proheparin-binding EGF-like growth factor|diphtheria toxin receptor (heparin-binding EGF-like growth factor)|diphtheria toxin receptor (heparin-binding epidermal growth factor-like growth factor)|heparin-binding epidermal growth factor	5q31.3	5	NC_000005.10	140332843	140346603	minus	6	126150
526	9606	Homo sapiens	3592	0	live	IL12A	CLMF, IL-12A, NFSK, NKSF1, P35	interleukin 12A	interleukin-12 subunit alpha|CLMF p35|IL-12, subunit p35|IL35 subunit|NF cell stimulatory factor chain 1|NK cell stimulatory factor chain 1|cytotoxic lymphocyte maturation factor 1, p35|cytotoxic lymphocyte maturation factor 35 kDa subunit|interleukin 12, p35|interleukin 12A (natural killer cell stimulatory factor 1, cytotoxic lymphocyte maturation factor 1, p35)|interleukin-12 alpha chain	3q25.33	3	NC_000003.12	159988835	159996019	plus	7	161560
527	9606	Homo sapiens	1000	0	live	CDH2	ACOGS, ARVD14, CD325, CDHN, CDw325, NCAD	cadherin 2	cadherin-2|N-cadherin 1|cadherin 2, type 1, N-cadherin (neuronal)|calcium-dependent adhesion protein, neuronal|neural cadherin	18q12.1	18	NC_000018.10	27932878	28177130	minus	19	114020
528	9606	Homo sapiens	494324	0	live	MIR375	MIRN375, hsa-mir-375, miRNA375, mir-375	microRNA 375		2q35	2	NC_000002.12	219001645	219001708	minus	1	611173
529	9606	Homo sapiens	9332	0	live	CD163	M130, MM130, SCARI1	CD163 molecule	scavenger receptor cysteine-rich type 1 protein M130|hemoglobin scavenger receptor|macrophage-associated antigen	12p13.31	12	NC_000012.12	7470811	7503818	minus	16	605545
530	9606	Homo sapiens	1893	0	live	ECM1	URBWD	extracellular matrix protein 1	extracellular matrix protein 1|secretory component p85|testicular tissue protein Li 61	1q21.2	1	NC_000001.11	150508109	150513789	plus	10	602201
531	9606	Homo sapiens	5579	0	live	PRKCB	PKC-beta, PKCB, PKCI(2), PKCbeta1, PRKCB2, PRKCB	protein kinase C beta	protein kinase C beta type|PKC-B|protein kinase C, beta 1 polypeptide	16p12.2-p12.1	16	NC_000016.10	23835983	24220611	plus	17	176970
532	9606	Homo sapiens	780	0	live	DDR1	CAK, CD167, DDR, EDDR1, HGK2, MCK10, NEP, NTRK4, PTK3, PTK3A, RTK6, TRKE	discoidin domain receptor tyrosine kinase 1	epithelial discoidin domain-containing receptor 1|CD167 antigen-like family member A|PTK3A protein tyrosine kinase 3A|cell adhesion kinase|mammary carcinoma kinase 10|neuroepithelial tyrosine kinase|neurotrophic tyrosine kinase, receptor, type 4|protein-tyrosine kinase RTK-6|tyrosine kinase DDR|tyrosine-protein kinase CAK	6p21.33	6	NC_000006.12	30880958	30900156	plus	25	600408
533	9606	Homo sapiens	10111	0	live	RAD50	NBSLD2, hRad50, RAD50	RAD50 double strand break repair protein	DNA repair protein RAD50|RAD50 homolog, double strand break repair protein	5q31.1	5	NC_000005.10	132556977	132646349	plus	25	604040
534	9606	Homo sapiens	3484	0	live	IGFBP1	AFBP, IBP1, IGF-BP25, PP12, hIGFBP-1	insulin like growth factor binding protein 1	insulin-like growth factor-binding protein 1|IBP-1|IGF-binding protein 1|IGFBP-1|alpha-pregnancy-associated endometrial globulin|amniotic fluid binding protein|binding protein-25|binding protein-26|binding protein-28|growth hormone independent-binding protein|placental protein 12	7p12.3	7	NC_000007.14	45888488	45893660	plus	4	146730
535	9606	Homo sapiens	8434	0	live	RECK	ST15	reversion inducing cysteine rich protein with kazal motifs	reversion-inducing cysteine-rich protein with Kazal motifs|membrane-anchored glycoprotein (metastasis and invasion)|suppression of tumorigenicity 15 (reversion-inducing-cysteine-rich protein with kazal motifs)|suppression of tumorigenicity 5 (reversion-inducing-cysteine-rich protein with kazal motifs)|suppressor of tumorigenicity 15 protein	9p13.3	9	NC_000009.12	36036905	36124455	plus	25	605227
536	9606	Homo sapiens	406941	0	live	MIR149	MIRN149, mir-149	microRNA 149	hsa-mir-149	2q37.3	2	NC_000002.12	240456001	240456089	plus	1	615209
537	9606	Homo sapiens	4855	0	live	NOTCH4	INT3	notch receptor 4	neurogenic locus notch homolog protein 4|Notch homolog 4|notch 4	6p21.32	6	NC_000006.12	32194843	32224067	minus	31	164951
538	9606	Homo sapiens	406958	0	live	MIR182	MIRN182, miRNA182, mir-182	microRNA 182	hsa-mir-182	7q32.2	7	NC_000007.14	129770383	129770492	minus	1	611607
539	9606	Homo sapiens	2690	0	live	GHR	GHBP, GHIP	growth hormone receptor	growth hormone receptor|GH receptor|growth hormone binding protein|serum binding protein|somatotropin receptor	5p13.1-p12	5	NC_000005.10	42423439	42721878	plus	18	600946
540	9606	Homo sapiens	2303	0	live	FOXC2	FKHL14, LD, MFH-1, MFH1	forkhead box C2	forkhead box protein C2|MFH-1,mesenchyme forkhead 1|forkhead box C2 (MFH-1, mesenchyme forkhead 1)|forkhead, Drosophila, homolog-like 14|forkhead-related protein FKHL14|mesenchyme fork head protein 1|mesenchyme forkhead 1|transcription factor FKH-14	16q24.1	16	NC_000016.10	86566829	86569728	plus	1	602402
541	9606	Homo sapiens	4017	0	live	LOXL2	LOR, LOR2, WS9-14	lysyl oxidase like 2	lysyl oxidase homolog 2|lysyl oxidase related 2|lysyl oxidase-like 2 delta e13|lysyl oxidase-like 2 protein|lysyl oxidase-like protein 2|lysyl oxidase-related protein 2|lysyl oxidase-related protein WS9-14	8p21.3	8	NC_000008.11	23296897	23404120	minus	14	606663
542	9606	Homo sapiens	406906	0	live	MIR122	MIR122A, MIRN122, MIRN122A, hsa-mir-122, miRNA122, miRNA122A, mir-122	microRNA 122	hsa-mir-122a|microRNA 122a	18q21.31	18	NC_000018.10	58451074	58451158	plus	1	609582
543	9606	Homo sapiens	84876	0	live	ORAI1	CRACM1, IMD9, ORAT1, TAM2, TMEM142A	ORAI calcium release-activated calcium modulator 1	calcium release-activated calcium channel protein 1|calcium release-activated calcium modulator 1|protein orai-1|transmembrane protein 142A	12q24.31	12	NC_000012.12	121626550	121642040	plus	2	610277
544	9606	Homo sapiens	2101	0	live	ESRRA	ERR1, ERRa, ERRalpha, ESRL1, NR3B1	estrogen related receptor alpha	steroid hormone receptor ERR1|ERR-alpha|estrogen receptor-like 1|estrogen-related nuclear receptor alpha|nuclear receptor subfamily 3 group B member 1	11q13.1	11	NC_000011.10	64305524	64316743	plus	8	601998
545	9606	Homo sapiens	3600	0	live	IL15	IL-15	interleukin 15	interleukin-15	4q31.21	4	NC_000004.12	141636583	141733987	plus	10	600554
546	9606	Homo sapiens	3673	0	live	ITGA2	BR, CD49B, GPIa, HPA-5, VLA-2, VLAA2	integrin subunit alpha 2	integrin alpha-2|CD49 antigen-like family member B|alpha 2 subunit of VLA-2 receptor|collagen receptor|human platelet alloantigen system 5|integrin, alpha 2 (CD49B, alpha 2 subunit of VLA-2 receptor)|platelet antigen Br|platelet glycoprotein GPIa|platelet membrane glycoprotein Ia|very late activation protein 2 receptor, alpha-2 subunit	5q11.2	5	NC_000005.10	52989352	53094779	plus	30	192974
547	9606	Homo sapiens	27250	0	live	PDCD4	H731	programmed cell death 4	programmed cell death protein 4|neoplastic transformation inhibitor protein|nuclear antigen H731|programmed cell death 4 (neoplastic transformation inhibitor)|protein 197/15a	10q25.2	10	NC_000010.11	110871795	110900006	plus	13	608610
548	9606	Homo sapiens	1647	0	live	GADD45A	DDIT1, GADD45	growth arrest and DNA damage inducible alpha	growth arrest and DNA damage-inducible protein GADD45 alpha|DDIT-1|DNA damage-inducible transcript 1 protein|DNA damage-inducible transcript-1|growth arrest and DNA-damage-inducible 45 alpha	1p31.3	1	NC_000001.11	67685201	67688334	plus	4	126335
549	9606	Homo sapiens	4907	0	live	NT5E	CALJA, CD73, E5NT, NT, NT5, NTE, eN, eNT	5'-nucleotidase ecto	5'-nucleotidase|5'-NT|Purine 5-Prime-Nucleotidase|ecto-5'-nucleotidase	6q14.3	6	NC_000006.12	85449584	85495791	plus	9	129190
550	9606	Homo sapiens	3164	0	live	NR4A1	GFRP1, HMR, N10, NAK-1, NGFIB, NP10, NUR77, TR3	nuclear receptor subfamily 4 group A member 1	nuclear receptor subfamily 4 group A member 1|ST-59|TR3 orphan receptor|early response protein NAK1|growth factor-inducible nuclear protein N10|hormone receptor|nerve growth factor IB nuclear receptor variant 1|nuclear hormone receptor NUR/77|orphan nuclear receptor HMR|orphan nuclear receptor TR3|steroid receptor TR3|testicular receptor 3	12q13.13	12	NC_000012.12	52022832	52059507	plus	15	139139
551	9606	Homo sapiens	6869	0	live	TACR1	NK1R, NKIR, SPR, TAC1R	tachykinin receptor 1	substance-P receptor|NK-1 receptor|NK-1R|tachykinin receptor 1 (substance P receptor; neurokinin-1 receptor)	2p12	2	NC_000002.12	75046463	75199520	minus	5	162323
552	9606	Homo sapiens	51176	0	live	LEF1	LEF-1, TCF10, TCF1ALPHA, TCF7L3	lymphoid enhancer binding factor 1	lymphoid enhancer-binding factor 1|T cell-specific transcription factor 1-alpha|TCF1-alpha	4q25	4	NC_000004.12	108047545	108168956	minus	13	153245
553	9606	Homo sapiens	2048	0	live	EPHB2	BDPLT22, CAPB, DRT, EK5, EPHT3, ERK, Hek5, PCBC, Tyro5	EPH receptor B2	ephrin type-B receptor 2|EPH-like kinase 5|developmentally-regulated Eph-related tyrosine kinase|elk-related tyrosine kinase|eph tyrosine kinase 3|protein-tyrosine kinase HEK5|renal carcinoma antigen NY-REN-47|tyrosine-protein kinase TYRO5|tyrosine-protein kinase receptor EPH-3	1p36.12	1	NC_000001.11	22710770	22921500	plus	17	600997
554	9606	Homo sapiens	10643	0	live	IGF2BP3	CT98, IMP-3, IMP3, KOC, KOC1, VICKZ3	insulin like growth factor 2 mRNA binding protein 3	insulin-like growth factor 2 mRNA-binding protein 3|IGF-II mRNA-binding protein 3|IGF2 mRNA-binding protein 3|KH domain containing protein overexpressed in cancer|VICKZ family member 3|cancer/testis antigen 98	7p15.3	7	NC_000007.14	23310209	23470674	minus	18	608259
555	9606	Homo sapiens	5566	0	live	PRKACA	PKACA, PPNAD4	protein kinase cAMP-activated catalytic subunit alpha	cAMP-dependent protein kinase catalytic subunit alpha|PKA C-alpha|protein kinase A catalytic subunit|protein kinase, cAMP-dependent, alpha catalytic subunit|protein kinase, cAMP-dependent, catalytic, alpha	19p13.12	19	NC_000019.10	14091688	14117762	minus	12	601639
556	9606	Homo sapiens	4478	0	live	MSN	HEL70, IMD50	moesin	moesin|epididymis luminal protein 70|membrane-organizing extension spike protein	Xq12	X	NC_000023.11	65588382	65741931	plus	18	309845
557	9606	Homo sapiens	3488	0	live	IGFBP5	IBP5	insulin like growth factor binding protein 5	insulin-like growth factor-binding protein 5|IBP-5|IGF-binding protein 5|IGFBP-5	2q35	2	NC_000002.12	216672105	216695549	minus	4	146734
558	9606	Homo sapiens	6288	0	live	SAA1	PIG4, SAA, SAA2, TP53I4	serum amyloid A1	serum amyloid A-1 protein|serum amyloid A protein|tumor protein p53 inducible protein 4	11p15.1	11	NC_000011.10	18266225	18269977	plus	4	104750
559	9606	Homo sapiens	406977	0	live	MIR199A2	MIR-199-s, MIRN199A2, mir-199a-2	microRNA 199a-2	hsa-mir-199a-2|miR-199a-3p	1q24.3	1	NC_000001.11	172144535	172144644	minus	1	610720
560	9606	Homo sapiens	5478	0	live	PPIA	CYPA, CYPH, HEL-S-69p	peptidylprolyl isomerase A	peptidyl-prolyl cis-trans isomerase A|PPIase A|T cell cyclophilin|cyclosporin A-binding protein|epididymis secretory sperm binding protein Li 69p|peptidylprolyl isomerase A (cyclophilin A)|rotamase A	7p13	7	NC_000007.14	44795960	44803117	plus	5	123840
561	9606	Homo sapiens	407024	0	live	MIR29B1	MIRN29B1, miR-29b, miRNA29B1, mir-29b-1	microRNA 29b-1	hsa-mir-29b-1	7q32.3	7	NC_000007.14	130877459	130877539	minus	1	610783
562	9606	Homo sapiens	59272	0	live	ACE2	ACEH	angiotensin I converting enzyme 2	angiotensin-converting enzyme 2|ACE-related carboxypeptidase|angiotensin I converting enzyme (peptidyl-dipeptidase A) 2|angiotensin-converting enzyme homolog|angiotensin-converting enzyme-related carboxypeptidase|metalloprotease MPROT15|peptidyl-dipeptidase A|truncated angiotensin converting enzyme 2	Xp22.2	X	NC_000023.11	15561033	15602158	minus	19	300335
563	9606	Homo sapiens	7189	0	live	TRAF6	MGC:3310, RNF85	TNF receptor associated factor 6	TNF receptor-associated factor 6|E3 ubiquitin-protein ligase TRAF6|RING finger protein 85|RING-type E3 ubiquitin transferase TRAF6|TNF receptor-associated factor 6, E3 ubiquitin protein ligase|interleukin-1 signal transducer	11p12	11	NC_000011.10	36483769	36510313	minus	9	602355
564	9606	Homo sapiens	5820	0	live	PVT1	LINC00079, MIR1204HG, NCRNA00079, onco-lncRNA-100	Pvt1 oncogene	CXCR4/PVT1 fusion|HIST1H2BD/PVT1 fusion|MIR1204, MIR1205, MIR1206 and MIR1207 host|Oncogene PVT-1 (MYC activator)|PVT1/CASC8 fusion|PVT1/CCDC26 fusion|PVT1/IFRD1 fusion|PVT1/IRF2BP2 fusion|PVT1/LINC00824 fusion|PVT1/MYC fusion|PVT1/NFIL3 fusion|PVT1/NSMCE2 fusion|PVT1/SPRY2 fusion|PVT1/UBB fusion|Pvt1 oncogene (non-protein coding)|RP11-89K10/PVT1 fusion|long intergenic non-protein coding RNA 79|p…	8q24.21	8	NC_000008.11	127794533	128101253	plus	9	165140
565	9606	Homo sapiens	4192	0	live	MDK	ARAP, MK, NEGF2	midkine	midkine|amphiregulin-associated protein|midgestation and kidney protein|neurite growth-promoting factor 2|neurite outgrowth-promoting factor 2|retinoic acid inducible factor	11p11.2	11	NC_000011.10	46380784	46383837	plus	6	162096
566	9606	Homo sapiens	1978	0	live	EIF4EBP1	4E-BP1, 4EBP1, BP-1, PHAS-I	eukaryotic translation initiation factor 4E binding protein 1	eukaryotic translation initiation factor 4E-binding protein 1|eIF4E-binding protein 1|phosphorylated heat- and acid-stable protein regulated by insulin 1	8p11.23	8	NC_000008.11	38030534	38060365	plus	3	602223
567	9606	Homo sapiens	10563	0	live	CXCL13	ANGIE, ANGIE2, BCA-1, BCA1, BLC, BLR1L, SCYB13	C-X-C motif chemokine ligand 13	C-X-C motif chemokine 13|B-cell chemoattractant|B-cell-attracting chemokine 1|B-cell-homing chemokine (ligand for Burkitt's lymphoma receptor-1)|B-lymphocyte chemoattractant|CXC chemokine BLC|b cell-attracting chemokine 1|b lymphocyte chemoattractant|chemokine (C-X-C motif) ligand 13 (B-cell chemoattractant)|small inducible cytokine B subfamily (Cys-X-Cys motif), member 13 (B-cell chemoattractant…	4q21.1	4	NC_000004.12	77511753	77611834	plus	5	605149
568	9606	Homo sapiens	3456	0	live	IFNB1	IFB, IFF, IFN-beta, IFNB	interferon beta 1	interferon beta|fibroblast interferon|interferon, beta 1, fibroblast|interferon-beta	9p21.3	9	NC_000009.12	21077104	21077942	minus	1	147640
569	9606	Homo sapiens	246778	0	live	IL27	IL-27, IL-27AA, IL27p28, IL30, p28, IL27	interleukin 27	interleukin-27 subunit alpha|IL-27 p28 subunit|IL-27 subunit alpha|IL-27-A|IL27-A|interleukin-30	16p12.1-p11.2	16	NC_000016.10	28499362	28526730	minus	6	608273
570	9606	Homo sapiens	6364	0	live	CCL20	CKb4, Exodus, LARC, MIP-3-alpha, MIP-3a, MIP3A, SCYA20, ST38	C-C motif chemokine ligand 20	C-C motif chemokine 20|CC chemokine LARC|beta chemokine exodus-1|chemokine (C-C motif) ligand 20|liver and activation-regulated chemokine|macrophage inflammatory protein 3 alpha|small inducible cytokine subfamily A (Cys-Cys), member 20|small-inducible cytokine A20	2q36.3	2	NC_000002.12	227813842	227817556	plus	4	601960
571	9606	Homo sapiens	4317	0	live	MMP8	CLG1, HNC, MMP-8, PMNL-CL	matrix metallopeptidase 8	neutrophil collagenase|PMN leukocyte collagenase|PMNL collagenase|collagenase 2|matrix metalloproteinase 8 (neutrophil collagenase)|matrix metalloproteinase-8	11q22.2	11	NC_000011.10	102711796	102724967	minus	12	120355
572	9606	Homo sapiens	4771	0	live	NF2	ACN, BANF, SCH	neurofibromin 2	merlin|moesin-ezrin-radixin like|moesin-ezrin-radixin-like protein|moesin-ezrin-radizin-like protein|neurofibromin 2 (bilateral acoustic neuroma)|schwannomerlin|schwannomin	22q12.2	22	NC_000022.11	29603556	29698600	plus	19	607379
573	9606	Homo sapiens	3897	0	live	L1CAM	CAML1, CD171, HSAS, HSAS1, MASA, MIC5, N-CAM-L1, N-CAML1, NCAM-L1, S10, SPG1	L1 cell adhesion molecule	neural cell adhesion molecule L1|antigen identified by monoclonal antibody R1	Xq28	X	NC_000023.11	153861514	153886173	minus	29	308840
574	9606	Homo sapiens	406900	0	live	MIR106B	MIRN106B, mir-106b	microRNA 106b	hsa-mir-106b	7q22.1	7	NC_000007.14	100093993	100094074	minus	1	612983
575	9606	Homo sapiens	6091	0	live	ROBO1	DUTT1, SAX3	roundabout guidance receptor 1	roundabout homolog 1|deleted in U twenty twenty|roundabout, axon guidance receptor, homolog 1	3p12.3	3	NC_000003.12	78597238	79767998	minus	35	602430
576	9606	Homo sapiens	7295	0	live	TXN	TRDX, TRX, TRX1	thioredoxin	thioredoxin|ADF|ATL-derived factor|SASP|TXN delta 3|surface-associated sulphydryl protein|testicular tissue protein Li 199|thioredoxin delta 3	9q31.3	9	NC_000009.12	110243810	110256507	minus	5	187700
577	9606	Homo sapiens	3589	0	live	IL11	AGIF, IL-11	interleukin 11	interleukin-11|adipogenesis inhibitory factor|oprelvekin	19q13.42	19	NC_000019.10	55364382	55370463	minus	5	147681
578	9606	Homo sapiens	5230	0	live	PGK1	HEL-S-68p, MIG10, PGKA	phosphoglycerate kinase 1	phosphoglycerate kinase 1|PRP 2|cell migration-inducing gene 10 protein|epididymis secretory sperm binding protein Li 68p|primer recognition protein 2	Xq21.1	X	NC_000023.11	78104248	78129295	plus	11	311800
579	9606	Homo sapiens	406979	0	live	MIR19A	C13orf25, MIR17HG, MIRH1, MIRHG1, MIRN19A, hsa-mir-19a, miR-19a, miRNA19A	microRNA 19a	Putative microRNA 17 host gene protein|Putative microRNA host gene 1 protein	13q31.3	13	NC_000013.11	91350891	91350972	plus	1	609418
580	9606	Homo sapiens	4035	0	live	LRP1	A2MR, APOER, APR, CD91, IGFBP-3R, IGFBP3R, IGFBP3R1, KPA, LRPA, TGFBR5, LRP1	LDL receptor related protein 1	prolow-density lipoprotein receptor-related protein 1|TbetaR-V/LRP-1/IGFBP-3 receptor|alpha-2-macroglobulin receptor|apolipoprotein E receptor|low density lipoprotein receptor-related protein 1|type V tgf-beta receptor	12q13.3	12	NC_000012.12	57128401	57213377	plus	90	107770
581	9606	Homo sapiens	57674	0	live	RNF213	ALO17, C17orf27, KIAA1618, MYMY2, MYSTR, NET57	ring finger protein 213	E3 ubiquitin-protein ligase RNF213|ALK lymphoma oligomerization partner on chromosome 17|RING-type E3 ubiquitin transferase RNF213|mysterin	17q25.3	17	NC_000017.11	80260820	80398794	plus	72	613768
582	9606	Homo sapiens	406953	0	live	MIR18A	C13orf25, MIR17HG, MIR18, MIRH1, MIRHG1, MIRN18, MIRN18A, hsa-mir-18, hsa-mir-18a, miR-18, miRNA18A, mir-18a	microRNA 18a	Putative microRNA 17 host gene protein|Putative microRNA host gene 1 protein	13q31.3	13	NC_000013.11	91350751	91350821	plus	1	609417
583	9606	Homo sapiens	7453	0	live	WARS1	GAMMA-2, HMN9, IFI53, IFP53, WARS	tryptophanyl-tRNA synthetase 1	tryptophan--tRNA ligase, cytoplasmic|epididymis secretory sperm binding protein|hWRS|interferon-induced protein 53|trpRS|tryptophan tRNA ligase 1, cytoplasmic	14q32.2	14	NC_000014.9	100333789	100376327	minus	15	191050
584	9606	Homo sapiens	4773	0	live	NFATC2	NFAT1, NFATP	nuclear factor of activated T cells 2	nuclear factor of activated T-cells, cytoplasmic 2|NF-ATc2|NFAT pre-existing subunit|NFAT transcription complex, preexisting component|T cell transcription factor NFAT1|nuclear factor of activated T-cells, cytoplasmic, calcineurin-dependent 2|nuclear factor of activated T-cells, preexisting component|preexisting nuclear factor of activated T-cells 2	20q13.2	20	NC_000020.11	51386963	51562857	minus	13	600490
585	9606	Homo sapiens	7082	0	live	TJP1	ZO-1	tight junction protein 1	tight junction protein ZO-1|zona occludens 1|zonula occludens 1 protein	15q13.1	15	NC_000015.10	29699367	29969049	minus	33	601009
586	9606	Homo sapiens	2353	0	live	FOS	AP-1, C-FOS, p55	Fos proto-oncogene, AP-1 transcription factor subunit	proto-oncogene c-Fos|FBJ murine osteosarcoma viral (v-fos) oncogene homolog (oncogene FOS)|FBJ murine osteosarcoma viral oncogene homolog|Fos proto-oncogene, AP-1 trancription factor subunit|G0/G1 switch regulatory protein 7|activator protein 1|cellular oncogene c-fos	14q24.3	14	NC_000014.9	75278828	75282230	plus	4	164810
587	9606	Homo sapiens	8061	0	live	FOSL1	FRA, FRA1, fra-1	FOS like 1, AP-1 transcription factor subunit	fos-related antigen 1|FOS like 1, AP-1 trancription factor subunit|FOS-like antigen-1	11q13.1	11	NC_000011.10	65892049	65900526	minus	5	136515
588	9606	Homo sapiens	7980	0	live	TFPI2	PP5, REF1, TFPI-2	tissue factor pathway inhibitor 2	tissue factor pathway inhibitor 2|placental protein 5|retinal pigment epithelium cell factor 1	7q21.3	7	NC_000007.14	93885396	93890753	minus	5	600033
589	9606	Homo sapiens	1843	0	live	DUSP1	CL100, HVH1, MKP-1, MKP1, PTPN10	dual specificity phosphatase 1	dual specificity protein phosphatase 1|CL 100|MAP kinase phosphatase 1|dual specificity protein phosphatase hVH1|mitogen-activated protein kinase phosphatase 1|protein-tyrosine phosphatase CL100|serine/threonine specific protein phosphatase	5q35.1	5	NC_000005.10	172768096	172771195	minus	4	600714
590	9606	Homo sapiens	1437	0	live	CSF2	CSF, GMCSF	colony stimulating factor 2	granulocyte-macrophage colony-stimulating factor|colony stimulating factor 2 (granulocyte-macrophage)|granulocyte macrophage-colony stimulating factor|molgramostim|molgramostin|sargramostim	5q31.1	5	NC_000005.10	132073789	132076170	plus	4	138960
591	9606	Homo sapiens	10085	0	live	EDIL3	DEL1	EGF like repeats and discoidin domains 3	EGF-like repeat and discoidin I-like domain-containing protein 3|EGF-like repeats and discoidin I-like domains 3|developmental endothelial locus-1|developmentally-regulated endothelial cell locus 1 protein|integrin-binding protein DEL1	5q14.3	5	NC_000005.10	83940554	84384880	minus	11	606018
592	9606	Homo sapiens	1612	0	live	DAPK1	DAPK, ROCO3	death associated protein kinase 1	death-associated protein kinase 1|DAP kinase 1	9q21.33	9	NC_000009.12	87497228	87708634	plus	31	600831
593	9606	Homo sapiens	654	0	live	BMP6	VGR, VGR1	bone morphogenetic protein 6	bone morphogenetic protein 6|VG-1-R|VG-1-related protein|vegetal related growth factor (TGFB-related)	6p24.3	6	NC_000006.12	7726099	7881728	plus	7	112266
594	9606	Homo sapiens	10551	0	live	AGR2	AG-2, AG2, GOB-4, HAG-2, HEL-S-116, HPC8, PDIA17, XAG-2	anterior gradient 2, protein disulphide isomerase family member	anterior gradient protein 2 homolog|anterior gradient homolog 2|epididymis secretory protein Li 116|protein disulfide isomerase family A, member 17|secreted cement gland homolog|secreted cement gland protein XAG-2 homolog	7p21.1	7	NC_000007.14	16791811	16804999	minus	8	606358
595	9606	Homo sapiens	9844	0	live	ELMO1	CED-12, CED12, ELMO-1	engulfment and cell motility 1	engulfment and cell motility protein 1|ced-12 homolog 1	7p14.2-p14.1	7	NC_000007.14	36852906	37449326	minus	29	606420
596	9606	Homo sapiens	350	0	live	APOH	B2G1, B2GP1, BG	apolipoprotein H	beta-2-glycoprotein 1|APC inhibitor|B2GPI|activated protein C-binding protein|anticardiolipin cofactor|apo-H|apolipoprotein H (beta-2-glycoprotein I)|beta(2)GPI|epididymis secretory sperm binding protein	17q24.2	17	NC_000017.11	66212033	66229415	minus	8	138700
597	9606	Homo sapiens	1284	0	live	COL4A2	BSVD2, ICH, POREN2	collagen type IV alpha 2 chain	collagen alpha-2(IV) chain|canstatin	13q34	13	NC_000013.11	110307284	110513209	plus	48	120090
598	9606	Homo sapiens	949	0	live	SCARB1	CD36L1, CLA-1, CLA1, HDLQTL6, SR-BI, SRB1	scavenger receptor class B member 1	scavenger receptor class B member 1|CD36 and LIMPII analogous 1|CD36 antigen (collagen type I receptor, thrombospondin receptor)-like 1|scavenger receptor class B type III	12q24.31	12	NC_000012.12	124776856	124863864	minus	15	601040
599	9606	Homo sapiens	57650	0	live	CIP2A	KIAA1524, p90	cellular inhibitor of PP2A	protein CIP2A|cancerous inhibitor of PP2A|cancerous inhibitor of protein phosphatase 2A|cell proliferation regulating inhibitor of protein phosphatase 2A|p90 autoantigen	3q13.13	3	NC_000003.12	108545752	108589456	minus	22	610643
600	9606	Homo sapiens	7249	0	live	TSC2	LAM, PPP1R160, TSC4	TSC complex subunit 2	tuberin|protein phosphatase 1, regulatory subunit 160|tuberous sclerosis 2 protein	16p13.3	16	NC_000016.10	2047804	2089491	plus	44	191092
601	9606	Homo sapiens	2017	0	live	CTTN	EMS1	cortactin	src substrate cortactin|1110020L01Rik|amplaxin|ems1 sequence (mammary tumor and squamous cell carcinoma-associated (p80/85 src substrate)|epididymis secretory sperm binding protein|oncogene EMS1	11q13.3	11	NC_000011.10	70398506	70436584	plus	20	164765
602	9606	Homo sapiens	9451	0	live	EIF2AK3	PEK, PERK, WRS	eukaryotic translation initiation factor 2 alpha kinase 3	eukaryotic translation initiation factor 2-alpha kinase 3|PRKR-like endoplasmic reticulum kinase|pancreatic EIF2-alpha kinase|truncated eukaryotic translation initiation factor 2 alpha kinase 3	2p11.2	2	NC_000002.12	88556740	88627464	minus	19	604032
603	9606	Homo sapiens	6362	0	live	CCL18	AMAC-1, AMAC1, CKb7, DC-CK1, DCCK1, MIP-4, PARC, SCYA18	C-C motif chemokine ligand 18	C-C motif chemokine 18|CC chemokine PARC|CC chemokine ligand 18|alternative macrophage activation-associated CC chemokine 1|chemokine (C-C motif) ligand 18 (pulmonary and activation-regulated)|chemokine (C-C), dendritic|dendritic cell chemokine 1|macrophage inflammatory protein 4|pulmonary and activation-regulated chemokine|small inducible cytokine A18|small inducible cytokine subfamily A (Cys-Cy…	17q12	17	NC_000017.11	36064272	36072032	plus	3	603757
604	9606	Homo sapiens	10630	0	live	PDPN	AGGRUS, GP36, GP40, Gp38, HT1A-1, OTS8, PA2.26, T1A, T1A-2, T1A2, TI1A	podoplanin	podoplanin|PA2.26 antigen|T1-alpha|glycoprotein 36|glycoprotein, 36-KD|hT1alpha-1|hT1alpha-2|lung type I cell membrane associated glycoprotein|lung type-I cell membrane-associated glycoprotein (T1A-2)	1p36.21	1	NC_000001.11	13583757	13617957	plus	9	608863
605	9606	Homo sapiens	1020	0	live	CDK5	LIS7, PSSALRE	cyclin dependent kinase 5	cyclin-dependent-like kinase 5|TPKII catalytic subunit|cell division protein kinase 5|epididymis secretory sperm binding protein|protein kinase CDK5 splicing|serine/threonine-protein kinase PSSALRE|tau protein kinase II catalytic subunit	7q36.1	7	NC_000007.14	151053815	151057897	minus	12	123831
606	9606	Homo sapiens	5469	0	live	MED1	CRSP1, CRSP200, DRIP205, DRIP230, PBP, PPARBP, PPARGBP, RB18A, TRAP220, TRIP2	mediator complex subunit 1	mediator of RNA polymerase II transcription subunit 1|ARC205|PPAR-binding protein|PPARG binding protein|TR-interacting protein 2|TRIP-2|activator-recruited cofactor 205 kDa component|p53 regulatory protein RB18A|peroxisome proliferator-activated receptor-binding protein|thyroid hormone receptor-associated protein complex 220 kDa component|thyroid hormone receptor-associated protein complex compon…	17q12	17	NC_000017.11	39404285	39451281	minus	17	604311
607	9606	Homo sapiens	7442	0	live	TRPV1	VR1	transient receptor potential cation channel subfamily V member 1	transient receptor potential cation channel subfamily V member 1|OTRPC1|capsaicin receptor|osm-9-like TRP channel 1|transient receptor potential vanilloid 1a|transient receptor potential vanilloid 1b|vanilloid receptor subtype 1	17p13.2	17	NC_000017.11	3565446	3609411	minus	19	602076
608	9606	Homo sapiens	55353	0	live	LAPTM4B	LAPTM4beta, LC27	lysosomal protein transmembrane 4 beta	lysosomal-associated transmembrane protein 4B|lysosomal associated protein transmembrane 4 beta|lysosome-associated transmembrane protein 4-beta	8q22.1	8	NC_000008.11	97775788	97853013	plus	7	613296
609	9606	Homo sapiens	5467	0	live	PPARD	FAAR, NR1C2, NUC1, NUCI, NUCII, PPARB	peroxisome proliferator activated receptor delta	peroxisome proliferator-activated receptor delta|PPAR-beta|PPAR-delta|PPARD/MYO1D fusion|nuclear hormone receptor 1|nuclear receptor subfamily 1 group C member 2|peroxisome proliferator-activated receptor beta	6p21.31	6	NC_000006.12	35342558	35428191	plus	13	600409
610	9606	Homo sapiens	406902	0	live	MIR10A	MIRN10A, hsa-mir-10a, miRNA10A, mir-10a	microRNA 10a		17q21.32	17	NC_000017.11	48579838	48579947	minus	1	610173
611	9606	Homo sapiens	4254	0	live	KITLG	DCUA, DFNA69, FPH2, FPHH, KL-1, Kitl, MGF, SCF, SF, SHEP7, SLF	KIT ligand	kit ligand|c-Kit ligand|familial progressive hyperpigmentation 2|mast cell growth factor|steel factor|stem cell factor	12q21.32	12	NC_000012.12	88492793	88580473	minus	10	184745
612	9606	Homo sapiens	5008	0	live	OSM		oncostatin M	oncostatin-M	22q12.2	22	NC_000022.11	30262829	30266851	minus	4	165095
613	9606	Homo sapiens	1386	0	live	ATF2	CRE-BP1, CREB-2, CREB2, HB16, TREB7	activating transcription factor 2	cyclic AMP-dependent transcription factor ATF-2|activating transcription factor 2 splice variant ATF2-var2|cAMP response element-binding protein CRE-BP1|cAMP responsive element binding protein 2, formerly|cAMP-dependent transcription factor ATF-2|cyclic AMP-responsive element-binding protein 2|histone acetyltransferase ATF2	2q31.1	2	NC_000002.12	175072250	175168206	minus	17	123811
614	9606	Homo sapiens	5310	0	live	PKD1	PBP, PC1, Pc-1, TRPP1	polycystin 1, transient receptor potential channel interacting	polycystin-1|autosomal dominant polycystic kidney disease 1 protein|polycystic kidney disease 1 (autosomal dominant)|polycystic kidney disease-associated protein|transient receptor potential cation channel, subfamily P, member 1	16p13.3	16	NC_000016.10	2088708	2135898	minus	51	601313
615	9606	Homo sapiens	407050	0	live	MIR93	MIRN9, MIRN93, hsa-mir-93, miR-93	microRNA 93		7q22.1	7	NC_000007.14	100093768	100093847	minus	1	612984
616	9606	Homo sapiens	8648	0	live	NCOA1	F-SRC-1, KAT13A, RIP160, SRC1, bHLHe42, bHLHe74	nuclear receptor coactivator 1	nuclear receptor coactivator 1|Hin-2 protein|class E basic helix-loop-helix protein 74|renal carcinoma antigen NY-REN-52|steroid receptor coactivator-1	2p23.3	2	NC_000002.12	24491254	24770702	plus	26	602691
617	9606	Homo sapiens	3728	0	live	JUP	CTNNG, DP3, DPIII, PDGB, PKGB	junction plakoglobin	junction plakoglobin|catenin (cadherin-associated protein), gamma 80kDa|desmoplakin III|desmoplakin-3	17q21.2	17	NC_000017.11	41754607	41786768	minus	19	173325
618	9606	Homo sapiens	90	0	live	ACVR1	ACTRIA, ACVRLK2, ALK2, FOP, SKR1, TSRI, ACVR1	activin A receptor type 1	activin receptor type-1|TGF-B superfamily receptor type I|activin A receptor, type I|activin A receptor, type II-like kinase 2|activin receptor type I|activin receptor-like kinase 2|hydroxyalkyl-protein kinase|serine/threonine-protein kinase receptor R1	2q24.1	2	NC_000002.12	157736446	157876330	minus	16	102576
619	9606	Homo sapiens	406932	0	live	MIR140	MIRN140, SEDN, miRNA140, mir-140	microRNA 140	hsa-mir-140	16q22.1	16	NC_000016.10	69933081	69933180	plus	1	611894
620	9606	Homo sapiens	10399	0	live	RACK1	GNB2L1, Gnb2-rs1, H12.3, HLC-7, PIG21	receptor for activated C kinase 1	receptor of activated protein C kinase 1|cell proliferation-inducing gene 21 protein|guanine nucleotide binding protein (G protein), beta polypeptide 2-like 1|guanine nucleotide binding protein beta polypeptide 2-like 1|guanine nucleotide-binding protein subunit beta-2-like 1|guanine nucleotide-binding protein subunit beta-like protein 12.3|human lung cancer oncogene 7 protein|lung cancer oncogen…	5q35.3	5	NC_000005.10	181236897	181243906	minus	8	176981
621	9606	Homo sapiens	10395	0	live	DLC1	ARHGAP7, HP, STARD12, p122-RhoGAP	DLC1 Rho GTPase activating protein	rho GTPase-activating protein 7|Rho-GTPase-activating protein 7|START domain-containing protein 12|StAR-related lipid transfer (START) domain containing 12|deleted in liver cancer 1 protein|deleted in liver cancer 1 variant 2|deleted in liver cancer variant 4|epididymis secretory sperm binding protein|rho-type GTPase-activating protein 7	8p22	8	NC_000008.11	13083361	13604620	minus	24	604258
622	9606	Homo sapiens	2346	0	live	FOLH1	FGCP, FOLH, GCP2, GCPII, NAALAD1, NAALAdase, PSM, PSMA, mGCP	folate hydrolase 1	glutamate carboxypeptidase 2|N-acetylated alpha-linked acidic dipeptidase 1|N-acetylated-alpha-linked acidic dipeptidase I|NAALADase I|cell growth-inhibiting gene 27 protein|folylpoly-gamma-glutamate carboxypeptidase|glutamate carboxylase II|glutamate carboxypeptidase II|membrane glutamate carboxypeptidase|prostate specific membrane antigen variant F|pteroylpoly-gamma-glutamate carboxypeptidase	11p11.12	11	NC_000011.10	49145092	49208642	minus	21	600934
623	9606	Homo sapiens	494327	0	live	MIR378A	MIR378, MIRN378, hsa-mir-378, hsa-mir-378a, miRNA378	microRNA 378a	microRNA 378	5q32	5	NC_000005.10	149732825	149732890	plus	1	611957
624	9606	Homo sapiens	26291	0	live	FGF21		fibroblast growth factor 21	fibroblast growth factor 21	19q13.33	19	NC_000019.10	48755524	48758330	plus	4	609436
625	9606	Homo sapiens	2752	0	live	GLUL	GLNS, GS, PIG43, PIG59	glutamate-ammonia ligase	glutamine synthetase|cell proliferation-inducing protein 59|glutamate decarboxylase|glutamine synthase|palmitoyltransferase GLUL|proliferation-inducing protein 43	1q25.3	1	NC_000001.11	182378093	182392206	minus	9	138290
626	9606	Homo sapiens	5515	0	live	PPP2CA	NEDLBA, PP2Ac, PP2CA, PP2Calpha, RP-C	protein phosphatase 2 catalytic subunit alpha	serine/threonine-protein phosphatase 2A catalytic subunit alpha isoform|PP2A-alpha|protein phosphatase 2 (formerly 2A), catalytic subunit, alpha isoform|protein phosphatase 2, catalytic subunit, alpha isozyme|replication protein C|serine/threonine protein phosphatase 2A, catalytic subunit, alpha isoform	5q31.1	5	NC_000005.10	134194332	134226073	minus	8	176915
627	9606	Homo sapiens	5052	0	live	PRDX1	MSP23, NKEF-A, NKEFA, PAG, PAGA, PAGB, PRX1, PRXI, TDPX2	peroxiredoxin 1	peroxiredoxin-1|epididymis secretory sperm binding protein|natural killer cell-enhancing factor A|natural killer-enhancing factor A|proliferation-associated gene A|proliferation-associated gene protein|thioredoxin peroxidase 2|thioredoxin-dependent peroxide reductase 2|thioredoxin-dependent peroxiredoxin 1	1p34.1	1	NC_000001.11	45511035	45522890	minus	7	176763
628	9606	Homo sapiens	153090	0	live	DAB2IP	AF9Q34, AIP-1, AIP1, DIP1/2	DAB2 interacting protein	disabled homolog 2-interacting protein|ASK-interacting protein 1|ASK1-interacting protein 1|DAB2 interaction protein|DOC-2/DAB2 interactive protein|nGAP-like protein	9q33.2	9	NC_000009.12	121566883	121785530	plus	29	609205
629	9606	Homo sapiens	5764	0	live	PTN	HARP, HB-GAM, HBBM, HBGF-8, HBGF8, HBNF, HBNF-1, NEGF1, OSF-1	pleiotrophin	pleiotrophin|heparin affin regulatory protein|heparin-binding brain mitogen|heparin-binding growth factor 8|heparin-binding growth-associated molecule|heparin-binding neurite outgrowth promoting factor|heparin-binding neurite outgrowth-promoting factor 1|osteoblast-specific factor 1|pleiotrophin (heparin binding growth factor 8, neurite growth-promoting factor 1)	7q33	7	NC_000007.14	137227341	137343733	minus	6	162095
630	9606	Homo sapiens	10298	0	live	PAK4		p21 (RAC1) activated kinase 4	serine/threonine-protein kinase PAK 4|p21 protein (Cdc42/Rac)-activated kinase 4|p21(CDKN1A)-activated kinase 4|protein kinase related to S. cerevisiae STE20, effector for Cdc42Hs	19q13.2	19	NC_000019.10	39125786	39182816	plus	14	605451
631	9606	Homo sapiens	80381	0	live	CD276	4Ig-B7-H3, B7-H3, B7H3, B7RP-2	CD276 molecule	CD276 antigen|B7 homolog 3|costimulatory molecule	15q24.1	15	NC_000015.10	73683966	73714518	plus	12	605715
632	9606	Homo sapiens	406919	0	live	MIR130A	MIRN130A, miRNA130A, mir-130a	microRNA 130a	hsa-mir-130a	11q12.1	11	NC_000011.10	57641198	57641286	plus	1	610175
633	9606	Homo sapiens	406931	0	live	MIR139	MIR139-3p, MIRN139, mir-139	microRNA 139	hsa-mir-139	11q13.4	11	NC_000011.10	72615063	72615130	minus	1	615017
634	9606	Homo sapiens	382	0	live	ARF6		ADP ribosylation factor 6	ADP-ribosylation factor 6	14q21.3	14	NC_000014.9	49893082	49897054	plus	2	600464
635	9606	Homo sapiens	246	0	live	ALOX15	12-LOX, 15-LOX, 15-LOX-1, LOG15	arachidonate 15-lipoxygenase	polyunsaturated fatty acid lipoxygenase ALOX15|12/15-lipoxygenase|15-LOX type 1|15-lipooxygenase-1|15-lipoxygenase type 1|arachidonate 12-lipoxygenase, leukocyte-type|arachidonate omega-6 lipoxygenase|hepoxilin A3 synthase Alox15|linoleate 13S-lipoxygenase	17p13.2	17	NC_000017.11	4630919	4641678	minus	14	152392
636	9606	Homo sapiens	405	0	live	ARNT	HIF-1-beta, HIF-1beta, HIF1-beta, HIF1B, HIF1BETA, TANGO, bHLHe2	aryl hydrocarbon receptor nuclear translocator	aryl hydrocarbon receptor nuclear translocator|class E basic helix-loop-helix protein 2|dioxin receptor, nuclear translocator|hypoxia-inducible factor 1, beta subunit	1q21.3	1	NC_000001.11	150809713	150876737	minus	25	126110
637	9606	Homo sapiens	2492	0	live	FSHR	FSHR1O, LGR1, ODG1, FSHR	follicle stimulating hormone receptor	follicle-stimulating hormone receptor|FSH receptor|follitropin receptor	2p16.3	2	NC_000002.12	48953161	49154527	minus	14	136435
638	9606	Homo sapiens	22914	0	live	KLRK1	CD314, D12S2489E, KLR, NKG2-D, NKG2D	killer cell lectin like receptor K1	NKG2-D type II integral membrane protein|NK cell receptor D|NKG2-D-activating NK receptor|killer cell lectin-like receptor subfamily K, member 1	12p13.2	12	NC_000012.12	10372353	10390041	minus	8	611817
639	9606	Homo sapiens	10371	0	live	SEMA3A	COLL1, HH16, Hsema-I, Hsema-III, SEMA1, SEMAD, SEMAIII, SEMAL, SemD, coll-1	semaphorin 3A	semaphorin-3A|collapsin 1|sema domain, immunoglobulin domain (Ig), short basic domain, secreted, (semaphorin) 3A|semaphorin D|semaphorin III|semaphorin L	7q21.11	7	NC_000007.14	83955777	84515189	minus	25	603961
640	9606	Homo sapiens	3273	0	live	HRG	HPRGP, THPH11, HRG	histidine rich glycoprotein	histidine-rich glycoprotein|histidine-proline-rich glycoprotein	3q27.3	3	NC_000003.12	186665975	186678235	plus	7	142640
641	9606	Homo sapiens	1948	0	live	EFNB2	EPLG5, HTKL, Htk-L, LERK5	ephrin B2	ephrin-B2|HTK ligand|eph-related receptor tyrosine kinase ligand 5|ligand of eph-related kinase 5	13q33.3	13	NC_000013.11	106489745	106535662	minus	7	600527
642	9606	Homo sapiens	51162	0	live	EGFL7	NEU1, VE-STATIN, ZNEU1	EGF like domain multiple 7	epidermal growth factor-like protein 7|EGF-like protein 7|NOTCH4-like protein|multiple EGF-like domains protein 7|multiple epidermal growth factor-like domains protein 7|vascular endothelial statin	9q34.3	9	NC_000009.12	136654753	136672678	plus	14	608582
643	9606	Homo sapiens	9510	0	live	ADAMTS1	C3-C5, METH1	ADAM metallopeptidase with thrombospondin type 1 motif 1	A disintegrin and metalloproteinase with thrombospondin motifs 1|ADAM-TS 1|ADAM-TS1|ADAMTS-1|METH-1|a disintegrin-like and metalloprotease (reprolysin type) with thrombospondin type 1 motif, 1|human metalloproteinase with thrombospondin type 1 motifs	21q21.3	21	NC_000021.9	26835755	26845409	minus	9	605174
644	9606	Homo sapiens	51147	0	live	ING4	my036, p29ING4	inhibitor of growth family member 4	inhibitor of growth protein 4|brain my036 protein|candidate tumor suppressor p33 ING1 homolog	12p13.31	12	NC_000012.12	6650301	6663143	minus	9	608524
645	9606	Homo sapiens	1440	0	live	CSF3	C17orf33OS, GCSF, CSF3	colony stimulating factor 3	granulocyte colony-stimulating factor|filgrastim|granulocyte-colony stimulating factor|lenograstim|pluripoietin	17q21.1	17	NC_000017.11	40015440	40017813	plus	4	138970
646	9606	Homo sapiens	8841	0	live	HDAC3	HD3, KDAC3, RPD3, RPD3-2	histone deacetylase 3	histone deacetylase 3|SMAP45	5q31.3	5	NC_000005.10	141620876	141636856	minus	15	605166
647	9606	Homo sapiens	4240	0	live	MFGE8	BA46, EDIL1, HMFG, HsT19888, MFG-E8, MFGM, OAcGD3S, SED1, SPAG10, hP47	milk fat globule EGF and factor V/VIII domain containing	lactadherin|O-acetyl disialoganglioside synthase|breast epithelial antigen BA46|medin|milk fat globule-EGF factor 8 protein|sperm associated antigen 10|sperm surface protein hP47	15q26.1	15	NC_000015.10	88898683	88913405	minus	12	602281
648	9606	Homo sapiens	2202	0	live	EFEMP1	DHRD, DRAD, FBLN3, FBNL, FIBL-3, MLVT, MTLV, S1-5	EGF containing fibulin extracellular matrix protein 1	EGF-containing fibulin-like extracellular matrix protein 1|EGF containing fibulin like extracellular matrix protein 1|extracellular protein S1-5|fibulin-3	2p16.1	2	NC_000002.12	55865967	55924163	minus	12	601548
649	9606	Homo sapiens	6781	0	live	STC1	STC	stanniocalcin 1	stanniocalcin-1	8p21.2	8	NC_000008.11	23841929	23854806	minus	4	601185
650	9606	Homo sapiens	25865	0	live	PRKD2	HSPC187, PKD2, nPKC-D2	protein kinase D2	serine/threonine-protein kinase D2	19q13.32	19	NC_000019.10	46674316	46717127	minus	19	607074
651	9606	Homo sapiens	5654	0	live	HTRA1	ARMD7, CADASIL2, CARASIL, HtrA, L56, ORF480, PRSS11	HtrA serine peptidase 1	serine protease HTRA1|IGFBP5-protease|high-temperature requirement A serine peptidase 1|protease, serine, 11 (IGF binding)	10q26.13	10	NC_000010.11	122461553	122514907	plus	9	602194
652	9606	Homo sapiens	4751	0	live	NEK2	HsPK21A, NLK1, PPP1R111, RP67, NEK2	NIMA related kinase 2	serine/threonine-protein kinase Nek2|NIMA (never in mitosis gene a)-related kinase 2|nimA-like protein kinase 1|nimA-related protein kinase 2|protein phosphatase 1, regulatory subunit 111	1q32.3	1	NC_000001.11	211658256	211675630	minus	9	604043
653	9606	Homo sapiens	7227	0	live	TRPS1	GC79, LGCR	transcriptional repressor GATA binding 1	zinc finger transcription factor Trps1|tricho-rhino-phalangeal syndrome type I protein|trichorhinophalangeal syndrome I|zinc finger protein GC79	8q23.3	8	NC_000008.11	115408496	115668975	minus	8	604386
654	9606	Homo sapiens	2597	0	live	GAPDH	G3PD, GAPD, HEL-S-162eP	glyceraldehyde-3-phosphate dehydrogenase	glyceraldehyde-3-phosphate dehydrogenase|OCAS, p38 component|Oct1 coactivator in S phase, 38 Kd component|aging-associated gene 9 protein|epididymis secretory sperm binding protein Li 162eP|peptidyl-cysteine S-nitrosylase GAPDH	12p13.31	12	NC_000012.12	6534517	6538371	plus	10	138400
655	9606	Homo sapiens	1082	0	live	CGB3	CGB, CGB5, CGB7, CGB8, hCGB	chorionic gonadotropin subunit beta 3	choriogonadotropin subunit beta 3|CG-beta|chorionic gonadotrophin chain beta|chorionic gonadotropin beta 3 subunit|chorionic gonadotropin beta chain|chorionic gonadotropin beta subunit 3|chorionic gonadotropin chain beta|chorionic gonadotropin, beta polypeptide	19q13.33	19	NC_000019.10	49022869	49024375	minus	3	118860
656	9606	Homo sapiens	9173	0	live	IL1RL1	DER4, FIT-1, IL33R, ST2, ST2L, ST2V, T1	interleukin 1 receptor like 1	interleukin-1 receptor-like 1|growth stimulation-expressed|homolog of mouse growth stimulation-expressed|interleukin 1 receptor-related protein	2q12.1	2	NC_000002.12	102311502	102352367	plus	13	601203
657	9606	Homo sapiens	112744	0	live	IL17F	CANDF6, IL-17F, ML-1, ML1	interleukin 17F	interleukin-17F|cytokine ML-1	6p12.2	6	NC_000006.12	52236681	52245689	minus	4	606496
658	9606	Homo sapiens	442904	0	live	MIR335	MIRN335, hsa-mir-335, miRNA335, mir-335	microRNA 335		7q32.2	7	NC_000007.14	130496111	130496204	plus	1	611768
659	9606	Homo sapiens	8549	0	live	LGR5	FEX, GPR49, GPR67, GRP49, HG38	leucine rich repeat containing G protein-coupled receptor 5	leucine-rich repeat-containing G-protein coupled receptor 5|G-protein coupled receptor 49|G-protein coupled receptor 67|G-protein coupled receptor HG38|orphan G protein-coupled receptor HG38	12q21.1	12	NC_000012.12	71439798	71586310	plus	19	606667
660	9606	Homo sapiens	1462	0	live	VCAN	CSPG2, ERVR, GHAP, PG-M, WGN, WGN1	versican	versican core protein|chondroitin sulfate proteoglycan core protein 2|glial hyaluronate-binding protein|large fibroblast proteoglycan|versican proteoglycan	5q14.2-q14.3	5	NC_000005.10	83471674	83582303	plus	15	118661
661	9606	Homo sapiens	5607	0	live	MAP2K5	HsT17454, MAPKK5, MEK5, PRKMK5	mitogen-activated protein kinase kinase 5	dual specificity mitogen-activated protein kinase kinase 5|MAP kinase kinase 5|MAP kinase kinase MEK5b|MAPK/ERK kinase 5|MAPKK 5|MEK 5	15q23	15	NC_000015.10	67542685	67807114	plus	27	602520
662	9606	Homo sapiens	186	0	live	AGTR2	AT2, ATGR2, MRX88	angiotensin II receptor type 2	type-2 angiotensin II receptor|angiotensin II type-2 receptor	Xq23	X	NC_000023.11	116170744	116174974	plus	3	300034
663	9606	Homo sapiens	407046	0	live	MIR9-1	MIRN9-1, hsa-mir-9-1, miRNA9-1, mir-9-1	microRNA 9-1		1q22	1	NC_000001.11	156420341	156420429	minus	1	611186
664	9606	Homo sapiens	8826	0	live	IQGAP1	HUMORFA01, SAR1, p195	IQ motif containing GTPase activating protein 1	ras GTPase-activating-like protein IQGAP1|RasGAP-like with IQ motifs	15q26.1	15	NC_000015.10	90388242	90502239	plus	39	603379
665	9606	Homo sapiens	7019	0	live	TFAM	MTDPS15, MTTF1, MTTFA, TCF6, TCF6L1, TCF6L2, TCF6L3	transcription factor A, mitochondrial	transcription factor A, mitochondrial|mitochondrial transcription factor 1|mitochondrial transcription factor A|transcription factor 6|transcription factor 6-like 1|transcription factor 6-like 2 (mitochondrial transcription factor)|transcription factor 6-like 3	10q21.1	10	NC_000010.11	58385143	58399230	plus	8	600438
666	9606	Homo sapiens	3099	0	live	HK2	HKII, HXK2	hexokinase 2	hexokinase-2|hexokinase type II|hexokinase-2, muscle|hexokinase-B|muscle form hexokinase	2p12	2	NC_000002.12	74834126	74893359	plus	19	601125
667	9606	Homo sapiens	8817	0	live	FGF18	FGF-18, ZFGF5	fibroblast growth factor 18	fibroblast growth factor 18	5q35.1	5	NC_000005.10	171419647	171457626	plus	5	603726
668	9606	Homo sapiens	607	0	live	BCL9	LGS	BCL9 transcription coactivator	B-cell CLL/lymphoma 9 protein|B cell CLL/lymphoma 9|B-cell lymphoma 9 protein|bcl-9|protein legless homolog	1q21.2	1	NC_000001.11	147541501	147626217	plus	11	602597
669	9606	Homo sapiens	10016	0	live	PDCD6	ALG-2, ALG2, PEF1B	programmed cell death 6	programmed cell death protein 6|apoptosis-linked gene 2 protein|apoptosis-linked gene 2 protein homolog|probable calcium-binding protein ALG-2	5p15.33	5	NC_000005.10	271621	314974	plus	7	601057
670	9606	Homo sapiens	2739	0	live	GLO1	GLOD1, GLYI, HEL-S-74	glyoxalase I	lactoylglutathione lyase|S-D-lactoylglutathione methylglyoxal lyase|aldoketomutase|epididymis secretory protein Li 74|glx I|glyoxalase domain containing 1|ketone-aldehyde mutase|lactoyl glutathione lyase|methylglyoxalase	6p21.2	6	NC_000006.12	38675925	38703145	minus	6	138750
671	9606	Homo sapiens	7075	0	live	TIE1	JTK14, TIE	tyrosine kinase with immunoglobulin like and EGF like domains 1	tyrosine-protein kinase receptor Tie-1|tyrosine kinase with immunoglobulin and epidermal growth factor homology domains 1	1p34.2	1	NC_000001.11	43300954	43323108	plus	24	600222
672	9606	Homo sapiens	1910	0	live	EDNRB	ABCDS, ET-B, ET-BR, ETB, ETB1, ETBR, ETRB, HSCR, HSCR2, WS4A	endothelin receptor type B	endothelin receptor type B|Hirschsprung disease 2|endothelin receptor non-selective type|endothelin receptor subtype B1	13q22.3	13	NC_000013.11	77895481	77975527	minus	9	131244
673	9606	Homo sapiens	8454	0	live	CUL1		cullin 1	cullin-1|CUL-1	7q36.1	7	NC_000007.14	148697756	148801110	plus	26	603134
674	9606	Homo sapiens	7049	0	live	TGFBR3	BGCAN, betaglycan	transforming growth factor beta receptor 3	transforming growth factor beta receptor type 3|TGF-beta receptor type 3|TGF-beta receptor type III|TGFR-3|betaglycan proteoglycan|transforming growth factor beta receptor III	1p22.1	1	NC_000001.11	91680343	91906002	minus	20	600742
675	9606	Homo sapiens	407042	0	live	MIR34C	MIRN34C, miRNA34C, mir-34c	microRNA 34c	hsa-mir-34c	11q23.1	11	NC_000011.10	111513439	111513515	plus	1	611375
676	9606	Homo sapiens	9575	0	live	CLOCK	KAT13D, bHLHe8	clock circadian regulator	circadian locomoter output cycles protein kaput|circadian locomoter output cycles kaput protein|class E basic helix-loop-helix protein 8|clock homolog	4q12	4	NC_000004.12	55427901	55547138	minus	28	601851
677	9606	Homo sapiens	6885	0	live	MAP3K7	CSCF, FMD2, MEKK7, TAK1, TGF1a	mitogen-activated protein kinase kinase kinase 7	mitogen-activated protein kinase kinase kinase 7|TGF-beta activated kinase 1|transforming growth factor-beta-activated kinase 1	6q15	6	NC_000006.12	90513579	90587072	minus	17	602614
678	9606	Homo sapiens	64321	0	live	SOX17	VUR3	SRY-box transcription factor 17	transcription factor SOX-17|SRY (sex determining region Y)-box 17|SRY-box 17|SRY-related HMG-box transcription factor SOX17	8q11.23	8	NC_000008.11	54457935	54460892	plus	2	610928
679	9606	Homo sapiens	659	0	live	BMPR2	BMPR-II, BMPR3, BMR2, BRK-3, POVD1, PPH1, T-ALK	bone morphogenetic protein receptor type 2	bone morphogenetic protein receptor type-2|BMP type II receptor|BMP type-2 receptor|bone morphogenetic protein receptor type II|bone morphogenetic protein receptor, type II (serine/threonine kinase)|type II activin receptor-like kinase|type II receptor for bone morphogenetic protein-4	2q33.1-q33.2	2	NC_000002.12	202376310	202567751	plus	13	600799
680	9606	Homo sapiens	407041	0	live	MIR34B	MIRN34B, miRNA34B, mir-34b	microRNA 34b	hsa-mir-34b	11q23.1	11	NC_000011.10	111512938	111513021	plus	1	611374
681	9606	Homo sapiens	1604	0	live	CD55	CHAPLE, CR, CROM, DAF, TC	CD55 molecule (Cromer blood group)	complement decay-accelerating factor|CD55 antigen|CD55 molecule, decay accelerating factor for complement (Cromer blood group)|Cromer blood group antigen	1q32.2	1	NC_000001.11	207321674	207360966	plus	15	125240
682	9606	Homo sapiens	2120	0	live	ETV6	TEL, TEL/ABL, THC5	ETS variant transcription factor 6	transcription factor ETV6|ETS translocation variant 6|ETS variant 6|ETS-related protein Tel1|TEL1 oncogene|ets variant gene 6 (TEL oncogene)	12p13.2	12	NC_000012.12	11649601	11895386	plus	14	600618
683	9606	Homo sapiens	2693	0	live	GHSR	GHDP	growth hormone secretagogue receptor	growth hormone secretagogue receptor type 1|GH-releasing peptide receptor|GHRP|GHS-R|ghrelin receptor	3q26.31	3	NC_000003.12	172443291	172448456	minus	2	601898
684	9606	Homo sapiens	10457	0	live	GPNMB	HGFIN, NMB, PLCA3	glycoprotein nmb	transmembrane glycoprotein NMB|glycoprotein (transmembrane) nmb|glycoprotein nmb-like protein|glycoprotein nonmetastatic melanoma protein B|hematopoietic growth factor inducible neurokinin-1|hematopoietic growth factor inducible neurokinin-1 type|osteoactivin|transmembrane glycoprotein HGFIN	7p15.3	7	NC_000007.14	23246766	23275110	plus	12	604368
685	9606	Homo sapiens	1147	0	live	CHUK	IKBKA, IKK-alpha, IKK1, IKKA, NFKBIKA, TCF16	component of inhibitor of nuclear factor kappa B kinase complex	inhibitor of nuclear factor kappa-B kinase subunit alpha|I-kappa-B kinase 1|I-kappa-B kinase-alpha|IKK-a kinase|IkB kinase alpha subunit|Nuclear factor NFkappaB inhibitor kinase alpha|TCF-16|conserved helix-loop-helix ubiquitous kinase|transcription factor 16	10q24.31	10	NC_000010.11	100188298	100229610	minus	23	600664
686	9606	Homo sapiens	5321	0	live	PLA2G4A	GURDP, PLA2G4, cPLA2, cPLA2-alpha	phospholipase A2 group IVA	cytosolic phospholipase A2|calcium-dependent phospholipid-binding protein|lysophospholipase|phosphatidylcholine 2-acylhydrolase|phospholipase A2, group IVA (cytosolic, calcium-dependent)	1q31.1	1	NC_000001.11	186828949	186988981	plus	19	600522
687	9606	Homo sapiens	50848	0	live	F11R	CD321, JAM, JAM1, JAMA, JCAM, KAT, PAM-1	F11 receptor	junctional adhesion molecule A|junctional adhesion molecule 1|platelet F11 receptor|platelet adhesion molecule 1	1q23.3	1	NC_000001.11	160995211	161021152	minus	10	605721
688	9606	Homo sapiens	85480	0	live	TSLP		thymic stromal lymphopoietin	thymic stromal lymphopoietin	5q22.1	5	NC_000005.10	111070080	111078026	plus	6	607003
689	9606	Homo sapiens	4791	0	live	NFKB2	CVID10, H2TF1, LYT-10, LYT10, NF-kB2, p100, p49/p100, p52	nuclear factor kappa B subunit 2	nuclear factor NF-kappa-B p100 subunit|DNA-binding factor KBF2|NFKB, p52/p100 subunit|lymphocyte translocation chromosome 10 protein|nuclear factor Kappa-B, subunit 2|nuclear factor NF-kappa-B p52 subunit|nuclear factor of Kappa light chain gene enhancer in B cells 2|nuclear factor of kappa light polypeptide gene enhancer in B-cells 2 (p49/p100)|oncogene Lyt-10|transcription factor NFKB2	10q24.32	10	NC_000010.11	102394110	102402529	plus	25	164012
690	9606	Homo sapiens	574453	0	live	MIR495	MIRN495, hsa-mir-495, mir-495	microRNA 495		14q32.31	14	NC_000014.9	101033755	101033836	plus	1	615149
691	9606	Homo sapiens	7538	0	live	ZFP36	G0S24, GOS24, NUP475, RNF162A, TIS11, TTP, zfp-36	ZFP36 ring finger protein	mRNA decay activator protein ZFP36|G0/G1 switch regulatory protein 24|growth factor-inducible nuclear protein NUP475|tristetraprolin|tristetraproline|zinc finger protein 36 homolog|zinc finger protein 36, C3H type, homolog|zinc finger protein, C3H type, 36 homolog	19q13.2	19	NC_000019.10	39406847	39409407	plus	2	190700
692	9606	Homo sapiens	1282	0	live	COL4A1	BSVD, BSVD1s, PADMAL, RATOR, COL4A1	collagen type IV alpha 1 chain	collagen alpha-1(IV) chain|COL4A1 NC1 domain|arresten|collagen IV, alpha-1 polypeptide|collagen of basement membrane, alpha-1 chain	13q34	13	NC_000013.11	110148963	110307157	minus	54	120130
693	9606	Homo sapiens	27122	0	live	DKK3	REIC, RIG	dickkopf WNT signaling pathway inhibitor 3	dickkopf-related protein 3|RIG-like 5-6|RIG-like 7-1|dickkopf 3 homolog|dickkopf homolog 3|dickkopf-3|dkk-3|hDkk-3|regulated in glioma	11p15.3	11	NC_000011.10	11962979	12009827	minus	12	605416
694	9606	Homo sapiens	972	0	live	CD74	DHLAG, HLADG, II, Ia-GAMMA, p33	CD74 molecule	HLA class II histocompatibility antigen gamma chain|CD74 antigen (invariant polypeptide of major histocompatibility complex, class II antigen-associated)|CD74 molecule, major histocompatibility complex, class II invariant chain|HLA-DR antigens-associated invariant chain|HLA-DR-gamma|Ia-associated invariant chain|MHC HLA-DR gamma chain|gamma chain of class II antigens	5q33.1	5	NC_000005.10	150400041	150412936	minus	9	142790
695	9606	Homo sapiens	9846	0	live	GAB2		GRB2 associated binding protein 2	GRB2-associated-binding protein 2|Grb2-associated binder 2|growth factor receptor bound protein 2-associated protein 2|pp100	11q14.1	11	NC_000011.10	78215290	78417820	minus	14	606203
696	9606	Homo sapiens	1316	0	live	KLF6	BCD1, CBA1, COPEB, CPBP, GBF, PAC1, ST12, ZF9	Kruppel like factor 6	Krueppel-like factor 6|B-cell-derived protein 1|GC-rich binding factor|GC-rich sites-binding factor GBF|Kruppel-like zinc finger protein Zf9|core promoter element-binding protein|proto-oncogene BCD1|protooncogene B-cell derived 1|suppression of tumorigenicity 12 (prostate)|suppressor of tumorigenicity 12 protein|transcription factor Zf9	10p15.2	10	NC_000010.11	3775996	3785281	minus	4	602053
697	9606	Homo sapiens	9734	0	live	HDAC9	HD7, HD7b, HD9, HDAC, HDAC7, HDAC7BB, HDAC9FL, HDRP, MITR, HDAC9	histone deacetylase 9	histone deacetylase 9|MEF-2 interacting transcription repressor (MITR) protein|histone deacetylase 4/5-related protein|histone deacetylase 7B	7p21.1	7	NC_000007.14	18086825	19002416	plus	38	606543
698	9606	Homo sapiens	6423	0	live	SFRP2	FRP-2, SARP1, SDF-5	secreted frizzled related protein 2	secreted frizzled-related protein 2|SARP-1|sFRP-2|secreted apoptosis related protein 1|testicular tissue protein Li 170	4q31.3	4	NC_000004.12	153780591	153789083	minus	3	604157
699	9606	Homo sapiens	6863	0	live	TAC1	Hs.2563, NK2, NKNA, NPK, TAC2	tachykinin precursor 1	protachykinin-1|PPT|neurokinin 1|neurokinin 2|neurokinin A|neurokinin alpha|neuromedin L|neuropeptide K|neuropeptide gamma|preprotachykinin|protachykinin|substance K|substance P|tachykinin 2|tachykinin, precursor 1 (substance K, substance P, neurokinin 1, neurokinin 2, neuromedin L, neurokinin alpha, neuropeptide K, neuropeptide gamma)	7q21.3	7	NC_000007.14	97732086	97740472	plus	7	162320
700	9606	Homo sapiens	2081	0	live	ERN1	IRE1, IRE1P, IRE1a, hIRE1p	endoplasmic reticulum to nucleus signaling 1	serine/threonine-protein kinase/endoribonuclease IRE1|ER to nucleus signalling 1|inositol-requiring 1|inositol-requiring enzyme 1|inositol-requiring protein 1|ire1-alpha|protein kinase/endoribonuclease	17q23.3	17	NC_000017.11	64039142	64132469	minus	22	604033
701	9606	Homo sapiens	2627	0	live	GATA6		GATA binding protein 6	transcription factor GATA-6|GATA-binding factor 6	18q11.2	18	NC_000018.10	22169589	22202528	plus	7	601656
702	9606	Homo sapiens	3400	0	live	ID4	IDB4, bHLHb27	inhibitor of DNA binding 4, HLH protein	DNA-binding protein inhibitor ID-4|class B basic helix-loop-helix protein 27|inhibitor of DNA binding 4, dominant negative helix-loop-helix protein|inhibitor of differentiation 4	6p22.3	6	NC_000006.12	19837370	19842197	plus	3	600581
703	9606	Homo sapiens	10468	0	live	FST	FS	follistatin	follistatin|activin-binding protein|follistatin isoform FST317	5q11.2	5	NC_000005.10	53480338	53487134	plus	9	136470
704	9606	Homo sapiens	406949	0	live	MIR15B	MIRN15B, hsa-mir-15b, miR-15b	microRNA 15b		3q25.33	3	NC_000003.12	160404588	160404685	plus	1
705	9606	Homo sapiens	6566	0	live	SLC16A1	HHF7, MCT, MCT1, MCT1D	solute carrier family 16 member 1	monocarboxylate transporter 1|MCT 1|solute carrier family 16 (monocarboxylate transporter), member 1|solute carrier family 16 (monocarboxylic acid transporters), member 1|solute carrier family 16, member 1 (monocarboxylic acid transporter 1)	1p13.2	1	NC_000001.11	112911847	112956196	minus	5	600682
706	9606	Homo sapiens	5868	0	live	RAB5A	RAB5	RAB5A, member RAS oncogene family	ras-related protein Rab-5A|RAS-associated protein RAB5A	3p24.3	3	NC_000003.12	19947080	19985175	plus	6	179512
707	9606	Homo sapiens	5734	0	live	PTGER4	EP4, EP4R	prostaglandin E receptor 4	prostaglandin E2 receptor EP4 subtype|PGE receptor, EP4 subtype|PGE2 receptor EP4 subtype|prostaglandin E receptor 4 (subtype EP4)|prostanoid EP4 receptor	5p13.1	5	NC_000005.10	40679915	40740936	plus	7	601586
708	9606	Homo sapiens	406904	0	live	MIR1-1	MIRN1-1, hsa-mir-1-1, miRNA1-1, mir-1-1	microRNA 1-1		20q13.33	20	NC_000020.11	62554306	62554376	plus	1	609326
709	9606	Homo sapiens	7039	0	live	TGFA	TFGA	transforming growth factor alpha	protransforming growth factor alpha|TGF-alpha	2p13.3	2	NC_000002.12	70447284	70553826	minus	7	190170
710	9606	Homo sapiens	6348	0	live	CCL3	G0S19-1, LD78ALPHA, MIP-1-alpha, MIP1A, SCYA3	C-C motif chemokine ligand 3	C-C motif chemokine 3|G0/G1 switch regulatory protein 19-1|PAT 464.1|SIS-beta|macrophage inflammatory protein 1-alpha|small inducible cytokine A3 (homologous to mouse Mip-1a)|tonsillar lymphocyte LD78 alpha protein	17q12	17	NC_000017.11	36088256	36090143	minus	2	182283
711	9606	Homo sapiens	23705	0	live	CADM1	BL2, IGSF4, IGSF4A, NECL2, Necl-2, RA175, ST17, SYNCAM, TSLC1, sTSLC-1, sgIGSF, synCAM1	cell adhesion molecule 1	cell adhesion molecule 1|TSLC-1|TSLC1/Nectin-like 2/IGSF4|immunoglobulin superfamily member 4|immunoglobulin superfamily, member 4D variant 1|immunoglobulin superfamily, member 4D variant 2|nectin-like 2|nectin-like protein 2|spermatogenic immunoglobulin superfamily|synaptic cell adhesion molecule|truncated CADM1 protein|tumor suppressor in lung cancer 1	11q23.3	11	NC_000011.10	115169236	115504428	minus	13	605686
712	9606	Homo sapiens	10014	0	live	HDAC5	HD5, NY-CO-9	histone deacetylase 5	histone deacetylase 5|antigen NY-CO-9	17q21.31	17	NC_000017.11	44076753	44123651	minus	30	605315
713	9606	Homo sapiens	407000	0	live	MIR218-1	MIRN218-1, mir-218-1	microRNA 218-1	hsa-mir-218-1	4p15.31	4	NC_000004.12	20528275	20528384	plus	1	616770
714	9606	Homo sapiens	2313	0	live	FLI1	BDPLT21, EWSR2, SIC-1	Fli-1 proto-oncogene, ETS transcription factor	Friend leukemia integration 1 transcription factor|Ewing sarcoma breakpoint region 2|Friend leukemia virus integration 1|transcription factor ERGB	11q24.3	11	NC_000011.10	128685263	128813267	plus	15	193067
715	9606	Homo sapiens	346389	0	live	MACC1	7A5, SH3BP4L	MET transcriptional regulator MACC1	metastasis-associated in colon cancer protein 1|MACC1, MET transcriptional regulator|SH3 domain-containing protein 7a5|metastasis associated in colon cancer 1|putative binding protein 7a5	7p21.1	7	NC_000007.14	20134655	20217384	minus	7	612646
716	9606	Homo sapiens	3675	0	live	ITGA3	CD49C, FRP-2, GAP-B3, GAPB3, ILNEB, MSK18, VCA-2, VL3A, VLA3a	integrin subunit alpha 3	integrin alpha-3|CD49 antigen-like family member C|alpha 3 subunit of VLA-3 receptor|antigen CD49C|antigen identified by monoclonal antibody J143|galactoprotein B3|integrin alpha 3|integrin, alpha 3 (antigen CD49C, alpha 3 subunit of VLA-3 receptor)|testicular tissue protein Li 96|testicular tissue protein Li 98|very late activation protein 3 receptor, alpha-3 subunit	17q21.33	17	NC_000017.11	50056065	50090481	plus	26	605025
717	9606	Homo sapiens	574411	0	live	MIR451A	MIR451, MIRN451, hsa-mir-451, hsa-mir-451a, mir-451a	microRNA 451a	microRNA 451	17q11.2	17	NC_000017.11	28861369	28861440	minus	1	612071
718	9606	Homo sapiens	1514	0	live	CTSL	CATL1, MEP, CTSL	cathepsin L	cathepsin L1|major excreted protein	9q21.33	9	NC_000009.12	87726119	87731469	plus	9	116880
719	9606	Homo sapiens	29128	0	live	UHRF1	ICBP90, Np95, RNF106, TDRD22, hNP95, hUHRF1, huNp95	ubiquitin like with PHD and ring finger domains 1	E3 ubiquitin-protein ligase UHRF1|RING finger protein 106|RING-type E3 ubiquitin transferase UHRF1|inverted CCAAT box-binding protein of 90 kDa|nuclear phosphoprotein 95|nuclear protein 95|nuclear zinc finger protein Np95|transcription factor ICBP90|ubiquitin-like PHD and RING finger domain-containing protein 1	19p13.3	19	NC_000019.10	4903080	4962154	plus	20	607990
720	9606	Homo sapiens	468	0	live	ATF4	CREB-2, CREB2, TAXREB67, TXREB	activating transcription factor 4	cyclic AMP-dependent transcription factor ATF-4|DNA-binding protein TAXREB67|cAMP response element-binding protein 2|cAMP-dependent transcription factor ATF-4|cAMP-responsive element-binding protein 2|cyclic AMP-responsive element-binding protein 2|tax-responsive enhancer element B67|tax-responsive enhancer element-binding protein 67	22q13.1	22	NC_000022.11	39514494	39522686	plus	3	604064
721	9606	Homo sapiens	4772	0	live	NFATC1	NF-ATC, NF-ATc1.2, NFAT2, NFATc	nuclear factor of activated T cells 1	nuclear factor of activated T-cells, cytoplasmic 1|NFAT transcription complex cytosolic component|nuclear factor of activated T-cells 'c'|nuclear factor of activated T-cells, cytoplasmic, calcineurin-dependent 1	18q23	18	NC_000018.10	79395930	79529323	plus	11	600489
722	9606	Homo sapiens	10519	0	live	CIB1	CIB, CIBP, KIP1, PRKDCIP, SIP2-28	calcium and integrin binding 1	calcium and integrin-binding protein 1|DNA-PK interaction protein|DNA-PKcs-interacting protein|DNA-dependent protein kinase interacting protein|SNK-interacting protein 2-28|calcium and integrin binding 1 (calmyrin)|testicular secretory protein Li 9	15q26.1	15	NC_000015.10	90229975	90265759	minus	8	602293
723	9606	Homo sapiens	306	0	live	ANXA3	ANX3	annexin A3	annexin A3|35-alpha calcimedin|Annexin III (lipocortin III)|PAP-III|annexin III (lipocortin III, 1,2-cyclic-inositol-phosphate phosphodiesterase, placental anticoagulant protein III, calcimedin 35-alpha)|annexin-3|calcimedin 35-alpha|inositol 1,2-cyclic phosphate 2-phosphohydrolase|lipocortin III|placental anticoagulant protein III	4q21.21	4	NC_000004.12	78551761	78610447	plus	14	106490
724	9606	Homo sapiens	7033	0	live	TFF3	ITF, P1B, TFI	trefoil factor 3	trefoil factor 3|polypeptide P1.B|trefoil factor 3 (intestinal)	21q22.3	21	NC_000021.9	42311667	42315596	minus	3	600633
725	9606	Homo sapiens	4838	0	live	NODAL	HTX5	nodal growth differentiation factor	nodal homolog	10q22.1	10	NC_000010.11	70431936	70447948	minus	5	601265
726	9606	Homo sapiens	6241	0	live	RRM2	C2orf48, R2, RR2, RR2M	ribonucleotide reductase regulatory subunit M2	ribonucleoside-diphosphate reductase subunit M2|ribonucleotide reductase M2 polypeptide|ribonucleotide reductase small chain|ribonucleotide reductase small subunit|uncharacterized protein C2orf48	2p25.1	2	NC_000002.12	10122568	10211010	plus	14	180390
727	9606	Homo sapiens	4041	0	live	LRP5	BMND1, EVR1, EVR4, HBM, LR3, LRP-5, LRP-7, LRP7, OPPG, OPS, OPTA1, PCLD4, VBCH2	LDL receptor related protein 5	low-density lipoprotein receptor-related protein 5|low density lipoprotein receptor-related protein 5|low density lipoprotein receptor-related protein 7	11q13.2	11	NC_000011.10	68298866	68449275	plus	28	603506
728	9606	Homo sapiens	4320	0	live	MMP11	SL-3, ST3, STMY3	matrix metallopeptidase 11	stromelysin-3|matrix metallopeptidase 11 (stromelysin 3)|stromelysin III	22q11.23	22	NC_000022.11	23772849	23784316	plus	8	185261
729	9606	Homo sapiens	28996	0	live	HIPK2	PRO0593	homeodomain interacting protein kinase 2	homeodomain-interacting protein kinase 2|hHIPk2	7q34	7	NC_000007.14	139561570	139777998	minus	18	606868
730	9606	Homo sapiens	55000	0	live	TUG1	LINC00080, NCRNA00080, TI-227H	taurine up-regulated 1	TUG1 noncoding RNA|long intergenic non-protein coding RNA 80|taurine up-regulated 1 (non-protein coding)|taurine upregulated gene 1	22q12.2	22	NC_000022.11	30969211	30979395	plus	4	614971
731	9606	Homo sapiens	977	0	live	CD151	GP27, MER2, PETA-3, RAPH, SFA1, TSPAN24	CD151 molecule (Raph blood group)	CD151 antigen|CD151 antigen (Raph blood group)|hemidesmosomal tetraspanin CD151|membrane glycoprotein SFA-1|platelet surface glycoprotein gp27|platelet-endothelial cell tetraspan antigen 3|platelet-endothelial tetraspan antigen 3|tetraspanin-24|tspan-24	11p15.5	11	NC_000011.10	832952	838835	plus	10	602243
732	9606	Homo sapiens	28514	0	live	DLL1	DELTA1, DL1, Delta, NEDBAS	delta like canonical Notch ligand 1	delta-like protein 1|H-Delta-1|drosophila Delta homolog 1|epididymis secretory sperm binding protein	6q27	6	NC_000006.12	170282200	170291078	minus	11	606582
733	9606	Homo sapiens	406884	0	live	MIRLET7B	LET7B, MIRNLET7B, hsa-let-7b, let-7b	microRNA let-7b		22q13.31	22	NC_000022.11	46113686	46113768	plus	1	611249
734	9606	Homo sapiens	406978	0	live	MIR199B	MIRN199B, mir-199b	microRNA 199b	hsa-mir-199b	9q34.11	9	NC_000009.12	128244721	128244830	minus	1	614791
735	9606	Homo sapiens	10553	0	live	HTATIP2	CC3, SDR44U1, TIP30	HIV-1 Tat interactive protein 2	oxidoreductase HTATIP2|30 kDa HIV-1 TAT-interacting protein|HIV-1 TAT-interactive protein 2|HIV-1 Tat interactive protein 2, 30kDa|Tat-interacting protein (30kD)|short chain dehydrogenase/reductase family 44U, member 1	11p15.1	11	NC_000011.10	20363685	20383783	plus	6	605628
736	9606	Homo sapiens	9759	0	live	HDAC4	AHO3, BDMR, HA6116, HD4, HDAC-4, HDAC-A, HDACA	histone deacetylase 4	histone deacetylase 4|histone deacetylase A	2q37.3	2	NC_000002.12	239048168	239401649	minus	36	605314
737	9606	Homo sapiens	239	0	live	ALOX12	12-LOX, 12S-LOX, LOG12	arachidonate 12-lipoxygenase, 12S type	polyunsaturated fatty acid lipoxygenase ALOX12|12S-lipoxygenase|Arachidonate 12-lipoxygenase, 12S-type|arachidonate (12S)-lipoxygenase|arachidonate (15S)-lipoxygenase|arachidonate 15-lipoxygenase,15S-type|linoleate 13S-lipoxygenase|lipoxin synthase 12-LO|platelet 12-LOX|platelet-type 12-lipoxygenase|platelet-type lipoxygenase 12	17p13.1	17	NC_000017.11	6993791	7010754	plus	14	152391
738	9606	Homo sapiens	407017	0	live	MIR26B	MIRN26B, hsa-mir-26b, miR-26b	microRNA 26b		2q35	2	NC_000002.12	218402646	218402722	plus	1	612152
739	9606	Homo sapiens	728	0	live	C5AR1	C5A, C5AR, C5R1, CD88	complement C5a receptor 1	C5a anaphylatoxin chemotactic receptor 1|C5a anaphylatoxin receptor|C5a ligand|C5a-R|complement component 5 receptor 1|complement component 5a receptor 1	19q13.32	19	NC_000019.10	47309861	47322066	plus	3	113995
740	9606	Homo sapiens	7448	0	live	VTN	V75, VN, VNT	vitronectin	vitronectin|complement S-protein|epibolin|serum spreading factor|somatomedin B	17q11.2	17	NC_000017.11	28367284	28370307	minus	8	193190
741	9606	Homo sapiens	30009	0	live	TBX21	T-PET, T-bet, TBET, TBLYM	T-box transcription factor 21	T-box transcription factor TBX21|T-box 21|T-box expressed in T cells|T-box protein 21|T-cell-specific T-box transcription factor T-bet|transcription factor TBLYM	17q21.32	17	NC_000017.11	47733236	47746122	plus	6	604895
742	9606	Homo sapiens	406951	0	live	MIR16-2	MIRN16-2, mir-16-2, mir-16-3	microRNA 16-2	hsa-mir-16-2	3q25.33	3	NC_000003.12	160404745	160404825	plus	1
743	9606	Homo sapiens	4856	0	live	CCN3	IBP-9, IGFBP-9, IGFBP9, NOV, NOVh	cellular communication network factor 3	CCN family member 3|IGF-binding protein 9|insulin-like growth factor-binding protein 9|nephro blastoma-overexpressed gene protein homolog|nephroblastoma overexpressed|nephroblastoma-overexpressed gene protein homolog|protein NOV homolog	8q24.12	8	NC_000008.11	119416446	119424434	plus	5	164958
744	9606	Homo sapiens	3554	0	live	IL1R1	CD121A, D2S1473, IL-1R-alpha, IL1R, IL1RA, P80	interleukin 1 receptor type 1	interleukin-1 receptor type 1|CD121 antigen-like family member A|IL-1R-1|IL-1RT-1|IL-1RT1|interleukin 1 receptor alpha, type I|interleukin-1 receptor alpha|interleukin-1 receptor type I	2q11.2-q12.1	2	NC_000002.12	102069638	102179874	plus	21	147810
745	9606	Homo sapiens	6495	0	live	SIX1	BOS3, DFNA23, TIP39	SIX homeobox 1	homeobox protein SIX1|sine oculis homeobox homolog 1	14q23.1	14	NC_000014.9	60643421	60649489	minus	2	601205
746	9606	Homo sapiens	326	0	live	AIRE	AIRE1, APECED, APS1, APSI, PGA1	autoimmune regulator	autoimmune regulator|autoimmune polyendocrinopathy candidiasis ectodermal dystrophy protein	21q22.3	21	NC_000021.9	44285876	44298648	plus	14	607358
747	9606	Homo sapiens	1487	0	live	CTBP1	BARS, HADDTS	C-terminal binding protein 1	C-terminal-binding protein 1|brefeldin A-ribosylated substrate	4p16.3	4	NC_000004.12	1211444	1250355	minus	15	602618
748	9606	Homo sapiens	1909	0	live	EDNRA	ET-A, ETA, ETA-R, ETAR, ETRA, MFDA, hET-AR	endothelin receptor type A	endothelin-1 receptor|G protein-coupled receptor|endothelin receptor subtype A|endothelin-1-specific receptor	4q31.22-q31.23	4	NC_000004.12	147480917	147544954	plus	9	131243
749	9606	Homo sapiens	29110	0	live	TBK1	FTDALS4, IIAE8, NAK, T2K	TANK binding kinase 1	serine/threonine-protein kinase TBK1|NF-kB-activating kinase|NF-kappa-B-activating kinase	12q14.2	12	NC_000012.12	64452105	64502114	plus	24	604834
750	9606	Homo sapiens	1464	0	live	CSPG4	CSPG4A, HMW-MAA, MCSP, MCSPG, MEL-CSPG, MSK16, NG2	chondroitin sulfate proteoglycan 4	chondroitin sulfate proteoglycan 4|chondroitin sulfate proteoglycan 4 (melanoma-associated)|chondroitin sulfate proteoglycan NG2|melanoma chondroitin sulfate proteoglycan|melanoma-associated chondroitin sulfate proteoglycan	15q24.2	15	NC_000015.10	75674322	75712848	minus	10	601172
751	9606	Homo sapiens	79400	0	live	NOX5		NADPH oxidase 5	NADPH oxidase 5|NADPH oxidase, EF-hand calcium binding domain 5	15q23	15	NC_000015.10	68930525	69062762	plus	18	606572
752	9606	Homo sapiens	406894	0	live	MIR101-2	MIRN101-2, mir-101-2	microRNA 101-2	hsa-mir-101-2	9p24.1	9	NC_000009.12	4850297	4850375	plus	1	612512
753	9606	Homo sapiens	408	0	live	ARRB1	ARB1, ARR1	arrestin beta 1	beta-arrestin-1|arrestin 2|non-visual arrestin-2	11q13.4	11	NC_000011.10	75260122	75351662	minus	20	107940
754	9606	Homo sapiens	7913	0	live	DEK	D6S231E	DEK proto-oncogene	protein DEK|DEK oncogene (DNA binding)	6p22.3	6	NC_000006.12	18223860	18264541	minus	13	125264
755	9606	Homo sapiens	5209	0	live	PFKFB3	IPFK2, PFK2, iPFK-2	6-phosphofructo-2-kinase/fructose-2,6-biphosphatase 3	6-phosphofructo-2-kinase/fructose-2,6-bisphosphatase 3|6-phosphofructo-2-kinase/ fructose-2,6-bisphosphatase|6PF-2-K/Fru-2,6-P2ase 3|6PF-2-K/Fru-2,6-P2ase brain/placenta-type isozyme|PFK/FBPase 3|fructose-6-phosphate,2-kinase/fructose-2, 6-bisphosphatase|inducible 6-phosphofructo-2-kinase/fructose-2,6-bisphosphatase|renal carcinoma antigen NY-REN-56	10p15.1	10	NC_000010.11	6144918	6254648	plus	20	605319
756	9606	Homo sapiens	1445	0	live	CSK		C-terminal Src kinase	tyrosine-protein kinase CSK|C-Src kinase|CSK, non-receptor tyrosine kinase|c-src tyrosine kinase|protein-tyrosine kinase CYL	15q24.1	15	NC_000015.10	74782080	74803198	plus	16	124095
757	9606	Homo sapiens	57447	0	live	NDRG2	SYLD	NDRG family member 2	protein NDRG2|N-myc downstream regulator 2|N-myc downstream-regulated gene 2 protein|NDR1-related protein NDR2|cytoplasmic protein Ndr1|syld709613 protein	14q11.2	14	NC_000014.9	21016763	21070872	minus	24	605272
758	9606	Homo sapiens	4217	0	live	MAP3K5	ASK1, MAPKKK5, MEKK5	mitogen-activated protein kinase kinase kinase 5	mitogen-activated protein kinase kinase kinase 5|ASK-1|MAP/ERK kinase kinase 5|MAPK/ERK kinase kinase 5|MEK kinase 5|MEKK 5|apoptosis signal-regulating kinase 1	6q23.3	6	NC_000006.12	136557046	136793098	minus	32	602448
759	9606	Homo sapiens	55704	0	live	CCDC88A	APE, GIRDIN, GIV, GRDN, HkRP1, KIAA1212, PEHO, PEHOL	coiled-coil domain containing 88A	girdin|AKT-phosphorylation enhancer|Hook-related protein 1|g alpha-interacting vesicle-associated protein|girders of actin filaments	2p16.1	2	NC_000002.12	55287817	55419856	minus	33	609736
760	9606	Homo sapiens	4585	0	live	MUC4	ASGP, HSA276359, MUC-4	mucin 4, cell surface associated	mucin-4|ascites sialoglycoprotein|mucin 4, tracheobronchial|pancreatic adenocarcinoma mucin|testis mucin|tracheobronchial mucin	3q29	3	NC_000003.12	195746771	195811929	minus	25	158372
761	9606	Homo sapiens	5971	0	live	RELB	I-REL, IMD53, IREL, REL-B	RELB proto-oncogene, NF-kB subunit	transcription factor RelB|v-rel avian reticuloendotheliosis viral oncogene homolog B (nuclear factor of kappa light polypeptide gene enhancer in B-cells 3)|v-rel reticuloendotheliosis viral oncogene homolog B, nuclear factor of kappa light polypeptide gene enhancer in B-cells 3	19q13.32	19	NC_000019.10	45001449	45038194	plus	12	604758
762	9606	Homo sapiens	3676	0	live	ITGA4	CD49D, IA4	integrin subunit alpha 4	integrin alpha-4|269C wild type|CD49 antigen-like family member D|VLA-4 subunit alpha|alpha 4 subunit of VLA-4 receptor|antigen CD49D, alpha-4 subunit of VLA-4 receptor|integrin alpha-IV|very late activation protein 4 receptor, alpha 4 subunit	2q31.3	2	NC_000002.12	181456892	181538940	plus	29	192975
763	9606	Homo sapiens	2041	0	live	EPHA1	EPH, EPHT, EPHT1	EPH receptor A1	ephrin type-A receptor 1|eph tyrosine kinase 1|erythropoietin-producing hepatoma amplified sequence|erythropoietin-producing hepatoma receptor|hEpha1|oncogene EPH|soluble EPHA1 variant 1|soluble EPHA1 variant 2|tyrosine-protein kinase receptor EPH	7q34-q35	7	NC_000007.14	143390813	143408865	minus	18	179610
764	9606	Homo sapiens	5333	0	live	PLCD1	NDNC3, PLC-III	phospholipase C delta 1	1-phosphatidylinositol 4,5-bisphosphate phosphodiesterase delta-1|PLC-delta-1|Phospholipase C I 1|epididymis secretory sperm binding protein|phosphoinositide phospholipase C-delta-1|phospholipase C-III	3p22.2	3	NC_000003.12	38007496	38029642	minus	16	602142
765	9606	Homo sapiens	7225	0	live	TRPC6	FSGS2, TRP6	transient receptor potential cation channel subfamily C member 6	short transient receptor potential channel 6|TRP-6|focal segmental glomerulosclerosis 2|transient receptor protein 6	11q22.1	11	NC_000011.10	101451470	101584007	minus	14	603652
766	9606	Homo sapiens	8452	0	live	CUL3	CUL-3, PHA2E	cullin 3	cullin-3	2q36.2	2	NC_000002.12	224470150	224585397	minus	20	603136
767	9606	Homo sapiens	3965	0	live	LGALS9	HUATA, LGALS9	galectin 9	galectin-9|ecalectin|gal-9|lectin, galactoside-binding, soluble, 9|tumor antigen HOM-HD-21|urate transporter/channel protein	17q11.2	17	NC_000017.11	27631172	27649560	plus	12	601879
768	9606	Homo sapiens	43	0	live	ACHE	ACEE, ARACHE, N-ACHE, YT	acetylcholinesterase (Cartwright blood group)	acetylcholinesterase|Yt blood group|acetylcholinesterase (Yt blood group)|apoptosis-related acetylcholinesterase	7q22.1	7	NC_000007.14	100889994	100896994	minus	8	100740
769	9606	Homo sapiens	5045	0	live	FURIN	FUR, PACE, PCSK3, SPC1	furin, paired basic amino acid cleaving enzyme	furin|FES upstream region|dibasic processing enzyme|furin, membrane associated receptor protein|paired basic amino acid residue-cleaving enzyme|proprotein convertase subtilisin/kexin type 3	15q26.1	15	NC_000015.10	90868588	90883457	plus	20	136950
770	9606	Homo sapiens	3313	0	live	HSPA9	CRP40, CSA, EVPLS, GRP-75, GRP75, HEL-S-124mB, MOT, MOT2, MTHSP75, PBP74, SAAN, SIDBA4, HSPA9	heat shock protein family A (Hsp70) member 9	stress-70 protein, mitochondrial|75 kDa glucose-regulated protein|catecholamine-regulated protein 40|epididymis secretory sperm binding protein Li 124m|heat shock 70kD protein 9B|heat shock 70kDa protein 9 (mortalin)|mortalin, perinuclear|mortalin-2|mortalin2|p66-mortalin|peptide-binding protein 74	5q31.2	5	NC_000005.10	138553756	138575401	minus	17	600548
771	9606	Homo sapiens	51548	0	live	SIRT6	SIR2L6	sirtuin 6	NAD-dependent protein deacetylase sirtuin-6|SIR2-like protein 6|regulatory protein SIR2 homolog 6|sir2-related protein type 6|sirtuin type 6	19p13.3	19	NC_000019.10	4174109	4182563	minus	9	606211
772	9606	Homo sapiens	3326	0	live	HSP90AB1	D6S182, HSP84, HSP90B, HSPC2, HSPCB	heat shock protein 90 alpha family class B member 1	heat shock protein HSP 90-beta|HSP90-beta|heat shock 84 kDa|heat shock 90kD protein 1, beta|heat shock protein 90 kDa|heat shock protein 90kDa alpha (cytosolic), class B member 1|heat shock protein 90kDa alpha family class B member 1	6p21.1	6	NC_000006.12	44246166	44253888	plus	14	140572
773	9606	Homo sapiens	10542	0	live	LAMTOR5	HBXIP, XIP	late endosomal/lysosomal adaptor, MAPK and MTOR activator 5	ragulator complex protein LAMTOR5|HBV X-interacting protein|HBx-interacting protein|hepatitis B virus x interacting protein|hepatitis B virus x-interacting protein (9.6kD)|late endosomal/lysosomal adaptor and MAPK and MTOR activator 5	1p13.3	1	NC_000001.11	110401253	110407924	minus	4	608521
774	9606	Homo sapiens	204851	0	live	HIPK1	Myak, Nbak2	homeodomain interacting protein kinase 1	homeodomain-interacting protein kinase 1|homeodomain interacting protein kinase 1-like protein|nuclear body associated kinase 2b|nuclear body-associated kinase 2	1p13.2	1	NC_000001.11	113929324	113977869	plus	22	608003
775	9606	Homo sapiens	4005	0	live	LMO2	LMO-2, RBTN2, RBTNL1, RHOM2, TTG2	LIM domain only 2	rhombotin-2|LIM domain only protein 2|T-cell translocation gene 2|T-cell translocation protein 2|cysteine-rich protein TTG-2|rhombotin-like 1	11p13	11	NC_000011.10	33858576	33892076	minus	9	180385
776	9606	Homo sapiens	59	0	live	ACTA2	ACTSA	actin alpha 2, smooth muscle	actin, aortic smooth muscle|actin, alpha 2, smooth muscle, aorta|alpha-cardiac actin|cell growth-inhibiting gene 46 protein	10q23.31	10	NC_000010.11	88935074	88991397	minus	10	102620
777	9606	Homo sapiens	406912	0	live	MIR125B2	MIRN125B2, mir-125b-2	microRNA 125b-2	hsa-mir-125b-2	21q21.1	21	NC_000021.9	16590237	16590325	plus	1	610105
778	9606	Homo sapiens	3490	0	live	IGFBP7	AGM, FSTL2, IBP-7, IGFBP-7, IGFBP-7v, IGFBPRP1, MAC25, PSF, RAMSVPS, TAF	insulin like growth factor binding protein 7	insulin-like growth factor-binding protein 7|IGF-binding protein 7|IGFBP-rP1|PGI2-stimulating factor|angiomodulin|prostacyclin-stimulating factor|tumor-derived adhesion factor	4q12	4	NC_000004.12	57030773	57110385	minus	5	602867
779	9606	Homo sapiens	2668	0	live	GDNF	ATF, ATF1, ATF2, HFB1-GDNF, HSCR3	glial cell derived neurotrophic factor	glial cell line-derived neurotrophic factor|astrocyte-derived trophic factor	5p13.2	5	NC_000005.10	37812677	37840044	minus	6	600837
780	9606	Homo sapiens	407043	0	live	MIR7-1	MIRN7-1, hsa-mir-7-1, mir-7-1	microRNA 7-1	miR-7-5p	9q21.32	9	NC_000009.12	83969748	83969857	minus	1	615239
781	9606	Homo sapiens	57761	0	live	TRIB3	C20orf97, NIPK, SINK, SKIP3, TRB3	tribbles pseudokinase 3	tribbles homolog 3|TRB-3|neuronal cell death inducible putative kinase|p65-interacting inhibitor of NF-kappa-B|p65-interacting inhibitor of NF-kappaB	20p13	20	NC_000020.11	380629	397559	plus	6	607898
782	9606	Homo sapiens	156	0	live	GRK2	ADRBK1, BARK1, BETA-ARK1	G protein-coupled receptor kinase 2	beta-adrenergic receptor kinase 1|adrenergic beta receptor kinase 1|beta-ARK-1	11q13.2	11	NC_000011.10	67266420	67286556	plus	23	109635
783	9606	Homo sapiens	2621	0	live	GAS6	AXLLG, AXSF	growth arrest specific 6	growth arrest-specific protein 6|AXL receptor tyrosine kinase ligand|AXL stimulatory factor	13q34	13	NC_000013.11	113820549	113864076	minus	15	600441
784	9606	Homo sapiens	3190	0	live	HNRNPK	AUKS, CSBP, HNRPK, TUNP	heterogeneous nuclear ribonucleoprotein K	heterogeneous nuclear ribonucleoprotein K|dC-stretch binding protein|transformation upregulated nuclear protein	9q21.32	9	NC_000009.12	83968083	83980782	minus	18	600712
785	9606	Homo sapiens	7410	0	live	VAV2	VAV-2	vav guanine nucleotide exchange factor 2	guanine nucleotide exchange factor VAV2|vav 2 oncogene	9q34.2	9	NC_000009.12	133761894	133992374	minus	32	600428
786	9606	Homo sapiens	5921	0	live	RASA1	CM-AVM, CMAVM, CMAVM1, GAP, PKWS, RASA, RASGAP, p120, p120GAP, p120RASGAP	RAS p21 protein activator 1	ras GTPase-activating protein 1|RAS p21 protein activator (GTPase activating protein) 1|p120 RAS GTPase activating protein|triphosphatase-activating protein	5q14.3	5	NC_000005.10	87267845	87391916	plus	26	139150
787	9606	Homo sapiens	10451	0	live	VAV3		vav guanine nucleotide exchange factor 3	guanine nucleotide exchange factor VAV3|VAV-3|vav 3 guanine nucleotide exchange factor|vav 3 oncogene	1p13.3	1	NC_000001.11	107571161	107965180	minus	33	605541
788	9606	Homo sapiens	29072	0	live	SETD2	HBP231, HIF-1, HIP-1, HSPC069, HYPB, KMT3A, LLS, SET2, p231HBP	SET domain containing 2, histone lysine methyltransferase	histone-lysine N-methyltransferase SETD2|SET domain containing 2|huntingtin interacting protein 1|huntingtin yeast partner B|huntingtin-interacting protein B|lysine N-methyltransferase 3A|protein-lysine N-methyltransferase SETD2	3p21.31	3	NC_000003.12	47016408	47164113	minus	26	612778
789	9606	Homo sapiens	5338	0	live	PLD2	PLD1C	phospholipase D2	phospholipase D2|choline phosphatase 2|phosphatidylcholine-hydrolyzing phospholipase D2	17p13.2	17	NC_000017.11	4807152	4823432	plus	25	602384
790	9606	Homo sapiens	347	0	live	APOD		apolipoprotein D	apolipoprotein D|apo-D	3q29	3	NC_000003.12	195568705	195583940	minus	5	107740
791	9606	Homo sapiens	2255	0	live	FGF10		fibroblast growth factor 10	fibroblast growth factor 10|FGF-10|keratinocyte growth factor 2|produced by fibroblasts of urinary bladder lamina propria	5p12	5	NC_000005.10	44300247	44389706	minus	3	602115
792	9606	Homo sapiens	362	0	live	AQP5	AQP-5, PPKB	aquaporin 5	aquaporin-5	12q13.12	12	NC_000012.12	49961855	49965682	plus	5	600442
793	9606	Homo sapiens	3373	0	live	HYAL1	HYAL-1, LUCA1, MPS9, NAT6	hyaluronidase 1	hyaluronidase-1|hyaluronoglucosaminidase 1|luCa-1|lung carcinoma protein 1|plasma hyaluronidase|tumor suppressor LUCA-1	3p21.31	3	NC_000003.12	50299889	50312951	minus	6	607071
794	9606	Homo sapiens	1520	0	live	CTSS		cathepsin S	cathepsin S	1q21.3	1	NC_000001.11	150730188	150765778	minus	8	116845
795	9606	Homo sapiens	23213	0	live	SULF1	SULF-1	sulfatase 1	extracellular sulfatase Sulf-1|sulfatase FP	8q13.2-q13.3	8	NC_000008.11	69466624	69660912	plus	26	610012
796	9606	Homo sapiens	4211	0	live	MEIS1		Meis homeobox 1	homeobox protein Meis1|Meis1, myeloid ecotropic viral integration site 1 homolog|WUGSC:H_NH0444B04.1|leukemogenic homolog protein	2p14	2	NC_000002.12	66435125	66573869	plus	13	601739
797	9606	Homo sapiens	571	0	live	BACH1	BACH-1, BTBD24	BTB domain and CNC homolog 1	transcription regulator protein BACH1|BTB and CNC homology 1, basic leucine zipper transcription factor 1|basic region leucine zipper transcriptional regulator BACH1	21q21.3	21	NC_000021.9	29298922	29361896	plus	11	602751
798	9606	Homo sapiens	8751	0	live	ADAM15	MDC15	ADAM metallopeptidase domain 15	disintegrin and metalloproteinase domain-containing protein 15|MDC-15|a disintegrin and metalloproteinase domain 15 (metargidin)|metalloprotease RGD disintegrin protein|metalloproteinase-like, disintegrin-like, and cysteine-rich protein 15	1q21.3	1	NC_000001.11	155051316	155062775	plus	24	605548
799	9606	Homo sapiens	22933	0	live	SIRT2	SIR2, SIR2L, SIR2L2	sirtuin 2	NAD-dependent protein deacetylase sirtuin-2|NAD-dependent deacetylase sirtuin-2|SIR2-like protein 2|regulatory protein SIR2 homolog 2|silent information regulator 2|sir2-related protein type 2|sirtuin type 2	19q13.2	19	NC_000019.10	38878555	38899862	minus	17	604480
800	9606	Homo sapiens	1235	0	live	CCR6	BN-1, C-C CKR-6, CC-CKR-6, CCR-6, CD196, CKR-L3, CKRL3, CMKBR6, DCR2, DRY6, GPR29, GPRCY4, STRL22	C-C motif chemokine receptor 6	C-C chemokine receptor type 6|G protein-coupled receptor 29|LARC receptor|chemokine (C-C motif) receptor 6|chemokine (C-C) receptor 6|chemokine receptor-like 3|seven-transmembrane receptor, lymphocyte, 22	6q27	6	NC_000006.12	167111807	167139141	plus	4	601835
801	9606	Homo sapiens	5732	0	live	PTGER2	EP2	prostaglandin E receptor 2	prostaglandin E2 receptor EP2 subtype|PGE receptor EP2 subtype|PGE2 receptor EP2 subtype|prostaglandin E receptor 2 (subtype EP2), 53kD|prostaglandin E receptor 2 (subtype EP2), 53kDa|prostanoid EP2 receptor	14q22.1	14	NC_000014.9	52314312	52328598	plus	2	176804
802	9606	Homo sapiens	4040	0	live	LRP6	ADCAD2, STHAG7	LDL receptor related protein 6	low-density lipoprotein receptor-related protein 6|LRP-6	12p13.2	12	NC_000012.12	12116025	12267044	minus	24	603507
803	9606	Homo sapiens	1785	0	live	DNM2	CMT2M, CMTDI1, CMTDIB, DI-CMTB, DYN2, DYNII, LCCS5	dynamin 2	dynamin-2|dynamin II	19p13.2	19	NC_000019.10	10718053	10831910	plus	22	602378
804	9606	Homo sapiens	80332	0	live	ADAM33	C20orf153, DJ964F7.1	ADAM metallopeptidase domain 33	disintegrin and metalloproteinase domain-containing protein 33|ADAM 33|a disintegrin and metalloprotease 33|a disintegrin and metalloproteinase domain 33|disintegrin and reprolysin metalloproteinase family protein	20p13	20	NC_000020.11	3667973	3682108	minus	22	607114
805	9606	Homo sapiens	406961	0	live	MIR185	MIRN185, miR-185	microRNA 185	hsa-mir-185	22q11.21	22	NC_000022.11	20033139	20033220	plus	1	615576
806	9606	Homo sapiens	5047	0	live	PAEP	GD, GdA, GdF, GdS, PAEG, PEP, PP14, ZIF-1	progestagen associated endometrial protein	glycodelin|PEG|PP14 protein (placental protein 14)|alpha uterine protein|glycodelin-A|glycodelin-F|glycodelin-S|placental protein 14|pregnancy-associated endometrial alpha-2 globulin|progestagen-associated endometrial protein (placental protein 14, pregnancy-associated endometrial a|progesterone-associated endometrial protein|zona-binding inhibitory factor-1	9q34.3	9	NC_000009.12	135561627	135566955	plus	7	173310
807	9606	Homo sapiens	8840	0	live	CCN4	WISP1, WISP1-OT1, WISP1-UT1, WISP1c, WISP1i, WISP1tc	cellular communication network factor 4	CCN family member 4|WISP1 3'UTR-associated RNA 1|WISP1 overlapping transcript 1 (non-protein coding)|WNT1 induced secreted protein 1|WNT1 inducible signaling pathway protein 1	8q24.22	8	NC_000008.11	133190907	133231690	plus	6	603398
808	9606	Homo sapiens	2532	0	live	ACKR1	CCBP1, CD234, DARC, DARC/ACKR1, Dfy, FY, GPD, GpFy, WBCQ1	atypical chemokine receptor 1 (Duffy blood group)	atypical chemokine receptor 1|Duffy antigen chemokine receptor|Duffy blood group antigen|Duffy blood group system protein|Duffy blood group, chemokine receptor|Fy glycoprotein|glycoprotein D|plasmodium vivax receptor	1q23.2	1	NC_000001.11	159204875	159206500	plus	2	613665
809	9606	Homo sapiens	10392	0	live	NOD1	CARD4, CLR7.1, NLRC1	nucleotide binding oligomerization domain containing 1	nucleotide-binding oligomerization domain-containing protein 1|NLR family, CARD domain containing 1|caspase recruitment domain family, member 4|caspase recruitment domain-containing protein 4|nucleotide-binding oligomerization domain, leucine rich repeat and CARD domain containing 1	7p14.3	7	NC_000007.14	30424527	30478866	minus	19	605980
810	9606	Homo sapiens	10257	0	live	ABCC4	MOAT-B, MOATB, MRP4	ATP binding cassette subfamily C member 4	multidrug resistance-associated protein 4|MRP/cMOAT-related ABC transporter|bA464I2.1 (ATP-binding cassette, sub-family C (CFTR/MRP), member 4)|canalicular multispecific organic anion transporter (ABC superfamily)|multi-specific organic anion transporter B	13q32.1	13	NC_000013.11	95019835	95301451	minus	36	605250
811	9606	Homo sapiens	3577	0	live	CXCR1	C-C, C-C-CKR-1, CD128, CD181, CDw128a, CKR-1, CMKAR1, IL8R1, IL8RA, IL8RBA	C-X-C motif chemokine receptor 1	C-X-C chemokine receptor type 1|CXC-R1|CXCR-1|IL-8 receptor type 1|IL-8R A|chemokine (C-X-C motif) receptor 1|high affinity interleukin-8 receptor A|interleukin 8 receptor, alpha|interleukin-8 receptor type 1|interleukin-8 receptor type A	2q35	2	NC_000002.12	218162841	218166962	minus	2	146929
812	9606	Homo sapiens	116844	0	live	LRG1	HMFT1766, LRG	leucine rich alpha-2-glycoprotein 1	leucine-rich alpha-2-glycoprotein|1300008B03Rik|2310031E04Rik|leucine rich alpha 2 glycoprotein	19p13.3	19	NC_000019.10	4536402	4540036	minus	2	611289
813	9606	Homo sapiens	494323	0	live	MIR361	MIRN361, hsa-mir-361, mir-361	microRNA 361		Xq21.2	X	NC_000023.11	85903636	85903707	minus	1
814	9606	Homo sapiens	406901	0	live	MIR107	MIRN107, miR-107	microRNA 107	hsa-mir-107	10q23.31	10	NC_000010.11	89592747	89592827	minus	1	613189
815	9606	Homo sapiens	8838	0	live	CCN6	LIBC, PPAC, PPD, WISP-3, WISP3	cellular communication network factor 6	cellular communication network factor 6|CCN family member 6|WNT1 inducible signaling pathway protein 3|epididymis secretory sperm binding protein	6q21	6	NC_000006.12	112052813	112069686	plus	11	603400
816	9606	Homo sapiens	10197	0	live	PSME3	HEL-S-283, Ki, PA28-gamma, PA28G, PA28gamma, REG-GAMMA	proteasome activator subunit 3	proteasome activator complex subunit 3|11S regulator complex gamma subunit|11S regulator complex subunit gamma|Ki antigen|Ki nuclear autoantigen|PA28 gamma variant 5|REG gamma-3|activator of multicatalytic protease subunit 3|epididymis secretory protein Li 283|proteasome (prosome, macropain) activator subunit 3 (PA28 gamma; Ki)|proteasome activator 28 subunit gamma|proteasome activator 28-gamma	17q21.31	17	NC_000017.11	42833397	42843760	plus	12	605129
817	9606	Homo sapiens	5601	0	live	MAPK9	JNK-55, JNK2, JNK2A, JNK2ALPHA, JNK2B, JNK2BETA, PRKM9, SAPK, SAPK1a, p54a, p54aSAPK	mitogen-activated protein kinase 9	mitogen-activated protein kinase 9|Jun kinase|MAP kinase 9|MAPK 9|c-Jun N-terminal kinase 2|c-Jun kinase 2|stress-activated protein kinase 1a|stress-activated protein kinase JNK2	5q35.3	5	NC_000005.10	180233143	180292083	minus	17	602896
818	9606	Homo sapiens	538	0	live	ATP7A	DSMAX, MK, MNK, SMAX3	ATPase copper transporting alpha	copper-transporting ATPase 1|ATPase, Cu++ transporting, alpha polypeptide|Cu++-transporting P-type ATPase|Menkes disease-associated protein|copper pump 1	Xq21.1	X	NC_000023.11	77910656	78050395	plus	23	300011
819	9606	Homo sapiens	3398	0	live	ID2	GIG8A, ID2H, bHLHb26, ID2	inhibitor of DNA binding 2	DNA-binding protein inhibitor ID-2|DNA-binding protein inhibitor ID2|cell growth-inhibiting gene 8|class B basic helix-loop-helix protein 26|helix-loop-helix protein ID2|inhibitor of DNA binding 2, HLH protein|inhibitor of DNA binding 2, dominant negative helix-loop-helix protein|inhibitor of differentiation 2	2p25.1	2	NC_000002.12	8682056	8684461	plus	3	600386
820	9606	Homo sapiens	406980	0	live	MIR19B1	C13orf25, MIR17HG, MIR19B, MIRH1, MIRHG1, MIRN19B1, miR-19b-1, miRNA19B1	microRNA 19b-1	MicroRNA-19b|Putative microRNA 17 host gene protein|Putative microRNA host gene 1 protein|hsa-mir-19b-1|miR-19b	13q31.3	13	NC_000013.11	91351192	91351278	plus	1	609419
821	9606	Homo sapiens	407037	0	live	MIR320A	MIRN320, MIRN320A, hsa-mir-320a, mir-320a	microRNA 320a	hsa-mir-320|microRNA 320	8p21.3	8	NC_000008.11	22244966	22245037	minus	1	614112
822	9606	Homo sapiens	136	0	live	ADORA2B	ADORA2	adenosine A2b receptor	adenosine receptor A2b	17p12	17	NC_000017.11	15927782	15975896	plus	6	600446
823	9606	Homo sapiens	1755	0	live	DMBT1	GP340, SAG, SALSA, muclin	deleted in malignant brain tumors 1	deleted in malignant brain tumors 1 protein|glycoprotein 340|hensin|salivary agglutinin|salivary scavenger and agglutinin|surfactant pulmonary-associated D-binding protein|vomeroglandin	10q26.13	10	NC_000010.11	122560677	122643736	plus	57	601969
824	9606	Homo sapiens	3623	0	live	INHA		inhibin subunit alpha	inhibin alpha chain|A-inhibin subunit|inhibin alpha subunit	2q35	2	NC_000002.12	219572310	219575711	plus	2	147380
825	9606	Homo sapiens	7226	0	live	TRPM2	EREG1, KNP3, LTRPC2, LTrpC-2, NUDT9H, NUDT9L1, TRPC7	transient receptor potential cation channel subfamily M member 2	transient receptor potential cation channel subfamily M member 2|estrogen-responsive element-associated gene 1 protein|long transient receptor potential channel 2|transient receptor potential channel 7|transient receptor potential melastatin 2	21q22.3	21	NC_000021.9	44350112	44443081	plus	35	603749
826	9606	Homo sapiens	2171	0	live	FABP5	E-FABP, EFABP, KFABP, PA-FABP, PAFABP	fatty acid binding protein 5	fatty acid-binding protein 5|epidermal-type fatty acid-binding protein|fatty acid binding protein 5 (psoriasis-associated)|psoriasis-associated fatty acid-binding protein homolog	8q21.13	8	NC_000008.11	81280536	81284775	plus	4	605168
827	9606	Homo sapiens	3959	0	live	LGALS3BP	90K, BTBD17B, CyCAP, M2BP, MAC-2-BP, TANGO10B, gp90	galectin 3 binding protein	galectin-3-binding protein|L3 antigen|MAC2BP|Mac-2-binding protein|basement membrane autoantigen p105|lectin galactoside-binding soluble 3-binding protein|mac-2 BP|serum protein 90K|transport and golgi organization 10 homolog B|tumor-associated antigen 90K	17q25.3	17	NC_000017.11	78971255	78979923	minus	6	600626
828	9606	Homo sapiens	2118	0	live	ETV4	E1A-F, E1AF, PEA3, PEAS3	ETS variant transcription factor 4	ETS translocation variant 4|ETS variant 4|EWS protein/E1A enhancer binding protein chimera|adenovirus E1A enhancer-binding protein|ets variant gene 4 (E1A enhancer-binding protein, E1AF)|polyomavirus enhancer activator 3 homolog	17q21.31	17	NC_000017.11	43527843	43546340	minus	14	600711
829	9606	Homo sapiens	3984	0	live	LIMK1	LIMK, LIMK-1	LIM domain kinase 1	LIM domain kinase 1|LIM motif-containing protein kinase	7q11.23	7	NC_000007.14	74083804	74122525	plus	17	601329
830	9606	Homo sapiens	406929	0	live	MIR138-1	MIRN138-1, mir-138-1	microRNA 138-1	hsa-mir-138-1	3p21.32	3	NC_000003.12	44114212	44114310	plus	1	613394
831	9606	Homo sapiens	6386	0	live	SDCBP	MDA-9, MDA9, ST1, SYCL, TACIP18	syndecan binding protein	syntenin-1|melanoma differentiation associated protein-9|pro-TGF-alpha cytoplasmic domain-interacting protein 18|scaffold protein Pbp1|syndecan binding protein (syntenin)|syndecan-binding protein 1	8q12.1	8	NC_000008.11	58552924	58582860	plus	10	602217
832	9606	Homo sapiens	3848	0	live	KRT1	CK1, EHK, EHK1, EPPK, K1A, NEPPK, KRT1	keratin 1	keratin, type II cytoskeletal 1|67 kDa cytokeratin|CK-1|cytokeratin 1|epidermolytic hyperkeratosis 1|hair alpha protein|keratin 1, type II|type-II keratin Kb1	12q13.13	12	NC_000012.12	52674736	52680407	minus	9	139350
833	9606	Homo sapiens	3687	0	live	ITGAX	CD11C, SLEB6	integrin subunit alpha X	integrin alpha-X|CD11 antigen-like family member C|complement component 3 receptor 4 subunit|integrin alpha X|integrin, alpha X (antigen CD11C (p150), alpha polypeptide)|integrin, alpha X (complement component 3 receptor 4 subunit)|leu M5, alpha subunit|leukocyte adhesion glycoprotein p150,95 alpha chain|leukocyte adhesion receptor p150,95|leukocyte surface antigen p150,95, alpha subunit|myeloid …	16p11.2	16	NC_000016.10	31355167	31382999	plus	32	151510
834	9606	Homo sapiens	4256	0	live	MGP	GIG36, MGLAP, NTI	matrix Gla protein	matrix Gla protein|cell growth-inhibiting gene 36 protein	12p12.3	12	NC_000012.12	14880864	14885854	minus	5	154870
835	9606	Homo sapiens	23452	0	live	ANGPTL2	ARP2, HARP	angiopoietin like 2	angiopoietin-related protein 2|angiopoietin-like protein 2	9q33.3	9	NC_000009.12	127087348	127122684	minus	6	605001
836	9606	Homo sapiens	7083	0	live	TK1	TK2	thymidine kinase 1	thymidine kinase, cytosolic|cytosolic thymidine kinase|epididymis secretory sperm binding protein|thymidine kinase 1 soluble isoform	17q25.3	17	NC_000017.11	78174079	78187204	minus	6	188300
837	9606	Homo sapiens	896	0	live	CCND3		cyclin D3	G1/S-specific cyclin-D3|D3-type cyclin	6p21.1	6	NC_000006.12	41934933	42048894	minus	7	123834
838	9606	Homo sapiens	23576	0	live	DDAH1	DDAH, DDAH-1, DDAHI, HEL-S-16	dimethylarginine dimethylaminohydrolase 1	N(G),N(G)-dimethylarginine dimethylaminohydrolase 1|NG, NG-dimethylarginine dimethylaminohydrolase|dimethylargininase-1|epididymis secretory protein Li 16	1p22.3	1	NC_000001.11	85318485	85578274	minus	13	604743
839	9606	Homo sapiens	619552	0	live	MIR483	MIRN483, hsa-mir-483, mir-483	microRNA 483		11p15.5	11	NC_000011.10	2134134	2134209	minus	1
840	9606	Homo sapiens	255324	0	live	EPGN	ALGV3072, EPG, PRO9904	epithelial mitogen	epigen|epithelial mitogen homolog	4q13.3	4	NC_000004.12	74307585	74316789	plus	6	618717
841	9606	Homo sapiens	11197	0	live	WIF1	WIF-1	WNT inhibitory factor 1	wnt inhibitory factor 1	12q14.3	12	NC_000012.12	65050626	65121305	minus	10	605186
842	9606	Homo sapiens	574447	0	live	MIR146B	MIRN146B, miRNA146B, mir-146b	microRNA 146b	hsa-mir-146b	10q24.32	10	NC_000010.11	102436512	102436584	plus	1	610567
843	9606	Homo sapiens	407013	0	live	MIR24-2	MIRN24-2, miR-24-2, miRNA24-2	microRNA 24-2	hsa-mir-24-2	19p13.12	19	NC_000019.10	13836287	13836359	minus	1	610724
844	9606	Homo sapiens	4070	0	live	TACSTD2	EGP-1, EGP1, GA733-1, GA7331, GP50, M1S1, TROP2	tumor associated calcium signal transducer 2	tumor-associated calcium signal transducer 2|40kD glycoprotein, identified by monoclonal antibody GA733|cell surface glycoprotein TROP2|cell surface glycoprotein Trop-2|epithelial glycoprotein-1|gastrointestinal tumor-associated antigen GA7331|membrane component, chromosome 1, surface marker 1|pancreatic carcinoma marker protein GA733-1|pancreatic carcinoma marker protein GA7331|trophoblast cell …	1p32.1	1	NC_000001.11	58575433	58577252	minus	1	137290
845	9606	Homo sapiens	3872	0	live	KRT17	39.1, CK-17, K17, PC, PC2, PCHC1	keratin 17	keratin, type I cytoskeletal 17|cytokeratin-17|keratin 17, type I	17q21.2	17	NC_000017.11	41619442	41624575	minus	8	148069
846	9606	Homo sapiens	23657	0	live	SLC7A11	CCBR1, xCT	solute carrier family 7 member 11	cystine/glutamate transporter|amino acid transport system xc-|calcium channel blocker resistance protein CCBR1|solute carrier family 7 (anionic amino acid transporter light chain, xc- system), member 11|solute carrier family 7, (cationic amino acid transporter, y+ system) member 11	4q28.3	4	NC_000004.12	138164097	138242349	minus	14	607933
847	9606	Homo sapiens	10015	0	live	PDCD6IP	AIP1, ALIX, DRIP4, HP95	programmed cell death 6 interacting protein	programmed cell death 6-interacting protein|ALG-2 interacting protein 1|ALG-2-interacting protein X|PDCD6-interacting protein|apoptosis-linked gene 2-interacting protein X|dopamine receptor interacting protein 4	3p22.3	3	NC_000003.12	33798571	33869707	plus	20	608074
848	9606	Homo sapiens	10801	0	live	SEPTIN9	AF17q25, MSF, MSF1, NAPB, PNUTL4, SEPT9, SINT1, SeptD1	septin 9	septin-9|MLL septin-like fusion protein MSF-A|Ov/Br septin|ovarian/breast septin|septin D1	17q25.3	17	NC_000017.11	77281499	77500596	plus	21	604061
849	9606	Homo sapiens	406995	0	live	MIR181A1	MIR213, MIRN181A1, MIRN213, hsa-mir-181a-1, mir-181a-1, mir-213	microRNA 181a-1	hsa-mir-213|microRNA 213	1q32.1	1	NC_000001.11	198859044	198859153	minus	1	612742
850	9606	Homo sapiens	6374	0	live	CXCL5	ENA-78, SCYB5	C-X-C motif chemokine ligand 5	C-X-C motif chemokine 5|chemokine (C-X-C motif) ligand 5|epithelial-derived neutrophil-activating protein 78|neutrophil-activating peptide ENA-78|neutrophil-activating protein 78|small inducible cytokine subfamily B (Cys-X-Cys), member 5 (epithelial-derived neutrophil-activating peptide 78)	4q13.3	4	NC_000004.12	73995642	73998677	minus	4	600324
851	9606	Homo sapiens	7414	0	live	VCL	CMD1W, CMH15, HEL114, MV, MVCL	vinculin	vinculin|epididymis luminal protein 114|epididymis secretory sperm binding protein|meta-vinculin|metavinculin	10q22.2	10	NC_000010.11	73998116	74121363	plus	22	193065
852	9606	Homo sapiens	3578	0	live	IL9	HP40, IL-9, P40	interleukin 9	interleukin-9|T-cell growth factor p40|cytokine P40|homolog of mouse T cell and mast cell growth factor 40|p40 T-cell and mast cell growth factor|p40 cytokine	5q31.1	5	NC_000005.10	135892246	135895841	minus	5	146931
853	9606	Homo sapiens	101	0	live	ADAM8	CD156, CD156a, MS2	ADAM metallopeptidase domain 8	disintegrin and metalloproteinase domain-containing protein 8|a disintegrin and metalloproteinase domain 8|cell surface antigen MS2|human leukocyte differentiation antigen	10q26.3	10	NC_000010.11	133262422	133276891	minus	24	602267
854	9606	Homo sapiens	9077	0	live	DIRAS3	ARHI, NOEY2	DIRAS family GTPase 3	GTP-binding protein Di-Ras3|DIRAS family, GTP-binding RAS-like 3|distinct subgroup of the Ras family member 3|ras homolog gene family, member I|rho-related GTP-binding protein RhoI	1p31.3	1	NC_000001.11	68045886	68051631	minus	4	605193
855	9606	Homo sapiens	2114	0	live	ETS2	ETS2IT1	ETS proto-oncogene 2, transcription factor	protein C-ets-2|oncogene ETS-2|v-ets avian erythroblastosis virus E2 oncogene homolog 2|v-ets avian erythroblastosis virus E26 oncogene homolog 2|v-ets erythroblastosis virus E26 oncogene homolog 2	21q22.2	21	NC_000021.9	38805183	38824955	plus	13	164740
856	9606	Homo sapiens	5530	0	live	PPP3CA	ACCIID, CALN, CALNA, CALNA1, CCN1, CNA1, IECEE, IECEE1, PPP2B	protein phosphatase 3 catalytic subunit alpha	serine/threonine-protein phosphatase 2B catalytic subunit alpha isoform|CAM-PRP catalytic subunit|calcineurin A alpha|calmodulin-dependent calcineurin A subunit alpha isoform|protein phosphatase 2B, catalytic subunit, alpha isoform|protein phosphatase 3 (formerly 2B), catalytic subunit, alpha isoform|protein phosphatase 3 catalytic subunit alpha isozyme	4q24	4	NC_000004.12	101023418	101348295	minus	16	114105
857	9606	Homo sapiens	4921	0	live	DDR2	MIG20a, NTRKR3, TKT, TYRO10, WRCN	discoidin domain receptor tyrosine kinase 2	discoidin domain-containing receptor 2|CD167 antigen-like family member B|cell migration-inducing protein 20|discoidin domain receptor 2|discoidin domain receptor family, member 2|discoidin domain-containing receptor tyrosine kinase 2|hydroxyaryl-protein kinase|migration-inducing gene 16 protein|neurotrophic tyrosine kinase receptor related 3|receptor protein-tyrosine kinase TKT|tyrosine-protein …	1q23.3	1	NC_000001.11	162630863	162787405	plus	22	191311
858	9606	Homo sapiens	406999	0	live	MIR217	MIRN217, mir-217	microRNA 217	hsa-mir-217	2p16.1	2	NC_000002.12	55982967	55983076	minus	1	615096
859	9606	Homo sapiens	1289	0	live	COL5A1	EDSC, EDSCL1	collagen type V alpha 1 chain	collagen alpha-1(V) chain|collagen, type V, alpha 1	9q34.3	9	NC_000009.12	134641789	134844843	plus	67	120215
860	9606	Homo sapiens	2523	0	live	FUT1	H, HH, HSC	fucosyltransferase 1 (H blood group)	galactoside alpha-(1,2)-fucosyltransferase 1|GDP-L-fucose:beta-D-galactoside 2-alpha-L-fucosyltransferase 1|H glycosyltransferase|H glycosytransferase|alpha(1,2) fucosyltransferase 1|alpha(1,2)FT 1|blood group H alpha 2-fucosyltransferase|galactoside 2-alpha-L-fucosyltransferase|nonfunctional fucosyltransferase 1|truncated FUT1|truncated alpha(1,2)fucosyltransferase|truncated fucosyltransferase 1…	19q13.33	19	NC_000019.10	48748011	48755390	minus	5	211100
861	9606	Homo sapiens	6366	0	live	CCL21	6Ckine, CKb9, ECL, SCYA21, SLC, TCA4	C-C motif chemokine ligand 21	C-C motif chemokine 21|Efficient Chemoattractant for Lymphocytes|beta chemokine exodus-2|chemokine (C-C motif) ligand 21|secondary lymphoid tissue chemokine|small inducible cytokine subfamily A (Cys-Cys), member 21	9p13.3	9	NC_000009.12	34709005	34710136	minus	4	602737
862	9606	Homo sapiens	3280	0	live	HES1	HES-1, HHL, HRY, bHLHb39	hes family bHLH transcription factor 1	transcription factor HES-1|class B basic helix-loop-helix protein 39|hairy homolog|hairy-like protein	3q29	3	NC_000003.12	194136148	194138732	plus	4	139605
863	9606	Homo sapiens	51196	0	live	PLCE1	NPHS3, PLCE, PPLC	phospholipase C epsilon 1	1-phosphatidylinositol 4,5-bisphosphate phosphodiesterase epsilon-1|PLC-epsilon-1|pancreas-enriched phospholipase C|phosphoinositide phospholipase C|phosphoinositide phospholipase C-epsilon-1|phosphoinositide-specific phospholipase C epsilon-1	10q23.33	10	NC_000010.11	93993931	94332823	plus	39	608414
864	9606	Homo sapiens	10507	0	live	SEMA4D	A8, BB18, C9orf164, CD100, COLL4, GR3, M-sema-G, SEMAJ, coll-4	semaphorin 4D	semaphorin-4D|sema domain, immunoglobulin domain (Ig), transmembrane domain (TM) and short cytoplasmic domain, (semaphorin) 4D|sema domain, immunoglobulin domain (Ig), transmembrane domain (TM) and short cytoplasmic domain, 4D	9q22.2	9	NC_000009.12	89360787	89498113	minus	30	601866
865	9606	Homo sapiens	967	0	live	CD63	LAMP-3, ME491, MLA1, OMA81H, TSPAN30	CD63 molecule	CD63 antigen|CD63 antigen (melanoma 1 antigen)|granulophysin|lysosomal-associated membrane protein 3|lysosome-associated membrane glycoprotein 3|melanoma-associated antigen ME491|melanoma-associated antigen MLA1|ocular melanoma-associated antigen|tetraspanin-30|tspan-30	12q13.2	12	NC_000012.12	55725323	55729673	minus	12	155740
866	9606	Homo sapiens	27303	0	live	RBMS3		RNA binding motif single stranded interacting protein 3	RNA-binding motif, single-stranded-interacting protein 3|RNA binding motif, single stranded interacting protein|RNA-binding protein	3p24.1	3	NC_000003.12	29280860	30010395	plus	19	605786
867	9606	Homo sapiens	5449	0	live	POU1F1	CPHD1, GHF-1, PIT1a, Pit-1, POU1F1	POU class 1 homeobox 1	pituitary-specific positive transcription factor 1|POU domain, class 1, transcription factor 1|growth hormone factor 1|pituitary transcript factor 1	3p11.2	3	NC_000003.12	87259404	87276584	minus	6	173110
868	9606	Homo sapiens	407030	0	live	MIR30B	MIRN30B, mir-30b	microRNA 30b	hsa-mir-30b	8q24.22	8	NC_000008.11	134800520	134800607	minus	1
869	9606	Homo sapiens	574434	0	live	MIR410	MIRN410, hsa-mir-410, mir-410	microRNA 410		14q32.31	14	NC_000014.9	101065912	101065991	plus	1	615036
870	9606	Homo sapiens	5337	0	live	PLD1	CVDD	phospholipase D1	phospholipase D1|choline phosphatase 1|phosphatidylcholine-hydrolyzing phospholipase D1|phospholipase D1, phosphatidylcholine-specific	3q26.31	3	NC_000003.12	171600404	171810483	minus	33	602382
871	9606	Homo sapiens	407009	0	live	MIR224	MIRN224, miRNA224	microRNA 224	hsa-mir-224	Xq28	X	NC_000023.11	151958578	151958658	minus	1	300769
872	9606	Homo sapiens	7296	0	live	TXNRD1	GRIM-12, TR, TR1, TRXR1, TXNR	thioredoxin reductase 1	thioredoxin reductase 1, cytoplasmic|KM-102-derived reductase-like factor|gene associated with retinoic and IFN-induced mortality 12 protein|gene associated with retinoic and interferon-induced mortality 12 protein|oxidoreductase|selenoprotein TXNRD1|testis tissue sperm-binding protein Li 46a|thioredoxin reductase GRIM-12|thioredoxin reductase TR1	12q23.3	12	NC_000012.12	104215779	104350307	plus	18	601112
873	9606	Homo sapiens	7879	0	live	RAB7A	CMT2B, PRO2706, RAB7	RAB7A, member RAS oncogene family	ras-related protein Rab-7a|RAB7, member RAS oncogene family|Ras-associated protein RAB7	3q21.3	3	NC_000003.12	128726183	128814798	plus	6	602298
874	9606	Homo sapiens	79805	0	live	VASH2		vasohibin 2	tubulinyl-Tyr carboxypeptidase 2|testicular tissue protein Li 222|vasohibin-like protein	1q32.3	1	NC_000001.11	212950541	212991585	plus	8	610471
875	9606	Homo sapiens	2525	0	live	FUT3	CD174, FT3B, FucT-III, LE, Les	fucosyltransferase 3 (Lewis blood group)	3-galactosyl-N-acetylglucosaminide 4-alpha-L-fucosyltransferase FUT3|Lewis FT|alpha-(1,3/1,4)-fucosyltransferase|alpha-3-fucosyltransferase FUT3|blood group Lewis alpha-4-fucosyltransferase|fucosyltransferase 3 (galactoside 3(4)-L-fucosyltransferase, Lewis blood group)|fucosyltransferase III|galactoside 3(4)-L-fucosyltransferase	19p13.3	19	NC_000019.10	5842888	5857122	minus	5	111100
876	9606	Homo sapiens	4680	0	live	CEACAM6	CD66c, CEAL, NCA	CEA cell adhesion molecule 6	carcinoembryonic antigen-related cell adhesion molecule 6|Cluster of Differentiation 66c|carcinoembryonic antigen related cell adhesion molecule 6|carcinoembryonic antigen-related cell adhesion molecule 6 (non-specific cross reacting antigen)|normal cross-reacting antigen	19q13.2	19	NC_000019.10	41755529	41772211	plus	6	163980
877	9606	Homo sapiens	6367	0	live	CCL22	A-152E5.1, ABCD-1, DC/B-CK, MDC, SCYA22, STCP-1	C-C motif chemokine ligand 22	C-C motif chemokine 22|CC chemokine STCP-1|MDC(1-69)|chemokine (C-C motif) ligand 22|macrophage-derived chemokine|small inducible cytokine A22|small inducible cytokine subfamily A (Cys-Cys), member 22|stimulated T cell chemotactic protein 1	16q21	16	NC_000016.10	57358783	57366189	plus	3	602957
878	9606	Homo sapiens	7094	0	live	TLN1	ILWEQ, TLN, talin-1	talin 1	talin-1	9p13.3	9	NC_000009.12	35696948	35732195	minus	57	186745
879	9606	Homo sapiens	8260	0	live	NAA10	ARD1, ARD1A, ARD1P, DXS707, MCOPS1, NATD, OGDNS, TE2, hARD1	N-alpha-acetyltransferase 10, NatA catalytic subunit	N-alpha-acetyltransferase 10|ARD1 homolog A, N-acetyltransferase|N-acetyltransferase ARD1, human homolog of|N-terminal acetyltransferase complex ARD1 subunit homolog A|arrest defective protein 1|natA catalytic subunit Naa10	Xq28	X	NC_000023.11	153929225	153935037	minus	8	300013
880	9606	Homo sapiens	140	0	live	ADORA3	A3AR	adenosine A3 receptor	adenosine receptor A3	1p13.2	1	NC_000001.11	111499429	111503633	minus	2	600445
881	9606	Homo sapiens	2357	0	live	FPR1	FMLP, FPR	formyl peptide receptor 1	fMet-Leu-Phe receptor|N-formylpeptide chemoattractant receptor|fMLP receptor	19q13.41	19	NC_000019.10	51745172	51751878	minus	3	136537
882	9606	Homo sapiens	6732	0	live	SRPK1	SFRSK1	SRSF protein kinase 1	SRSF protein kinase 1|SFRS protein kinase 1|SR-protein-specific kinase 1|serine/arginine-rich splicing factor kinase 1|serine/threonine-protein kinase SRPK1	6p21.31	6	NC_000006.12	35832966	35921180	minus	16	601939
883	9606	Homo sapiens	3977	0	live	LIFR	CD118, LIF-R, SJS2, STWS, SWS	LIF receptor subunit alpha	leukemia inhibitory factor receptor|CD118 antigen|LIF receptor|LIF receptor alpha|leukemia inhibitory factor receptor alpha	5p13.1	5	NC_000005.10	38474668	38606290	minus	25	151443
884	9606	Homo sapiens	2192	0	live	FBLN1	FBLN, FIBL1	fibulin 1	fibulin-1	22q13.31	22	NC_000022.11	45502883	45601135	plus	20	135820
885	9606	Homo sapiens	9290	0	live	GPR55	LPIR1	G protein-coupled receptor 55	G-protein coupled receptor 55	2q37.1	2	NC_000002.12	230907318	230961270	minus	4	604107
886	9606	Homo sapiens	3672	0	live	ITGA1	CD49a, VLA1	integrin subunit alpha 1	integrin alpha-1|CD49 antigen-like family member A|VLA-1|laminin and collagen receptor|very late activation protein 1	5q11.2	5	NC_000005.10	52787916	52959209	plus	29	192968
887	9606	Homo sapiens	5629	0	live	PROX1		prospero homeobox 1	prospero homeobox protein 1|homeobox prospero-like protein PROX1|prospero-related homeobox 1	1q32.3	1	NC_000001.11	213983239	214041510	plus	9	601546
888	9606	Homo sapiens	406993	0	live	MIR211	MIRN211, mir-211	microRNA 211	hsa-mir-211	15q13.3	15	NC_000015.10	31065032	31065141	minus	1	613753
889	9606	Homo sapiens	6789	0	live	STK4	KRS2, MST1, YSK3	serine/threonine kinase 4	serine/threonine-protein kinase 4|STE20-like kinase MST1|hippo homolog|kinase responsive to stress 2|mammalian STE20-like protein kinase 1|mammalian sterile 20-like 1|serine/threonine-protein kinase Krs-2	20q13.12	20	NC_000020.11	44966470	45080021	plus	17	604965
890	9606	Homo sapiens	5563	0	live	PRKAA2	AMPK, AMPK2, AMPKa2, PRKAA	protein kinase AMP-activated catalytic subunit alpha 2	5'-AMP-activated protein kinase catalytic subunit alpha-2|5'-AMP-activated protein kinase, catalytic alpha-2 chain|ACACA kinase|AMP-activated protein kinase alpha-2 subunit variant 2|AMP-activated protein kinase alpha-2 subunit variant 3|AMPK alpha 2|AMPK subunit alpha-2|AMPK-alpha-2 chain|HMGCR kinase|acetyl-CoA carboxylase kinase|hydroxymethylglutaryl-CoA reductase kinase|protein kinase, AMP-ac…	1p32.2	1	NC_000001.11	56645314	56715335	plus	12	600497
891	9606	Homo sapiens	10672	0	live	GNA13	G13	G protein subunit alpha 13	guanine nucleotide-binding protein subunit alpha-13|g alpha-13|guanine nucleotide binding protein (G protein), alpha 13	17q24.1	17	NC_000017.11	65009289	65056740	minus	6	604406
892	9606	Homo sapiens	64218	0	live	SEMA4A	CORD10, RP35, SEMAB, SEMB	semaphorin 4A	semaphorin-4A|sema B|sema domain, immunoglobulin domain (Ig), transmembrane domain (TM) and short cytoplasmic domain, (semaphorin) 4A|semaphorin-B	1q22	1	NC_000001.11	156149672	156177751	plus	18	607292
893	9606	Homo sapiens	2821	0	live	GPI	AMF, GNPI, NLK, PGI, PHI, SA-36, SA36	glucose-6-phosphate isomerase	glucose-6-phosphate isomerase|autocrine motility factor|hexose monophosphate isomerase|hexosephosphate isomerase|neuroleukin|oxoisomerase|phosphoglucose isomerase|phosphohexomutase|phosphohexose isomerase|phosphosaccharomutase|sperm antigen-36	19q13.11	19	NC_000019.10	34353330	34402413	plus	20	172400
894	9606	Homo sapiens	10333	0	live	TLR6	CD286	toll like receptor 6	toll-like receptor 6	4p14	4	NC_000004.12	38823680	38857767	minus	6	605403
895	9606	Homo sapiens	9113	0	live	LATS1	WARTS, wts	large tumor suppressor kinase 1	serine/threonine-protein kinase LATS1|LATS (large tumor suppressor, Drosophila) homolog 1|LATS, large tumor suppressor, homolog 1|WARTS protein kinase|h-warts|large tumor suppressor homolog 1	6q25.1	6	NC_000006.12	149658153	149718256	minus	16	603473
896	9606	Homo sapiens	9020	0	live	MAP3K14	FTDCR1B, HS, HSNIK, NIK	mitogen-activated protein kinase kinase kinase 14	mitogen-activated protein kinase kinase kinase 14|NF-kappa-beta-inducing kinase|serine/threonine-protein kinase NIK	17q21.31	17	NC_000017.11	45263119	45317048	minus	17	604655
897	9606	Homo sapiens	406936	0	live	MIR144	MIRN144, mir-144	microRNA 144	hsa-mir-144	17q11.2	17	NC_000017.11	28861533	28861618	minus	1	612070
898	9606	Homo sapiens	6385	0	live	SDC4	SYND4	syndecan 4	syndecan-4|amphiglycan|ryudocan amphiglycan|ryudocan core protein|syndecan 4 (amphiglycan, ryudocan)|syndecan proteoglycan 4	20q13.12	20	NC_000020.11	45325288	45348424	minus	5	600017
899	9606	Homo sapiens	9619	0	live	ABCG1	ABC8, WHITE1	ATP binding cassette subfamily G member 1	ATP-binding cassette sub-family G member 1|ABC transporter 8|ATP-binding cassette transporter 8|ATP-binding cassette transporter member 1 of subfamily G|ATP-binding cassette, sub-family G (WHITE), member 1|homolog of Drosophila white|white protein homolog (ATP-binding cassette transporter 8)	21q22.3	21	NC_000021.9	42199689	42304387	plus	23	603076
900	9606	Homo sapiens	8754	0	live	ADAM9	CORD9, MCMP, MDC9, Mltng	ADAM metallopeptidase domain 9	disintegrin and metalloproteinase domain-containing protein 9|ADAM metallopeptidase domain 9 (meltrin gamma)|cellular disintegrin-related protein|cone rod dystrophy 9|metalloprotease/disintegrin/cysteine-rich protein 9|myeloma cell metalloproteinase	8p11.22	8	NC_000008.11	38996767	39105261	plus	25	602713
901	9606	Homo sapiens	54345	0	live	SOX18	HLTRS, HLTS	SRY-box transcription factor 18	transcription factor SOX-18|SRY (sex determining region Y)-box 18|SRY-box 18	20q13.33	20	NC_000020.11	64047582	64049639	minus	2	601618
902	9606	Homo sapiens	657	0	live	BMPR1A	10q23del, ACVRLK3, ALK3, CD292, SKR5	bone morphogenetic protein receptor type 1A	bone morphogenetic protein receptor type-1A|ALK-3|BMP type-1A receptor|BMPR-1A|activin A receptor, type II-like kinase 3|activin receptor-like kinase 3|bone morphogenetic protein receptor, type IA|serine/threonine-protein kinase receptor R5	10q23.2	10	NC_000010.11	86755786	86927969	plus	15	601299
903	9606	Homo sapiens	7122	0	live	CLDN5	AWAL, BEC1, CPETRL1, TMDVCF, TMVCF	claudin 5	claudin-5|transmembrane protein deleted in VCFS|transmembrane protein deleted in velocardiofacial syndrome	22q11.21	22	NC_000022.11	19523024	19525337	minus	2	602101
904	9606	Homo sapiens	116150	0	live	NUS1	C6orf68, CDG1AA, MGC:7199, MRD55, NgBR, TANGO14	NUS1 dehydrodolichyl diphosphate synthase subunit	dehydrodolichyl diphosphate synthase complex subunit NUS1|Nogo-B receptor|cis-prenyltransferase subunit NgBR|dehydrodolichyl diphosphate syntase complex subunit NUS1|di-trans,poly-cis-decaprenylcistransferase|nuclear undecaprenyl pyrophosphate synthase 1 homolog|transport and golgi organization 14 homolog	6q22.1	6	NC_000006.12	117675469	117710727	plus	5	610463
905	9606	Homo sapiens	3670	0	live	ISL1	ISLET1, Isl-1	ISL LIM homeobox 1	insulin gene enhancer protein ISL-1|ISL1 transcription factor, LIM/homeodomain|islet-1	5q11.1	5	NC_000005.10	51383448	51394730	plus	7	600366
906	9606	Homo sapiens	406994	0	live	MIR212	MIRN212, mir-212	microRNA 212	hsa-mir-212	17p13.3	17	NC_000017.11	2050271	2050380	minus	1	613487
907	9606	Homo sapiens	407011	0	live	MIR23B	MIRN23B, hsa-mir-23b, miRNA23B, mir-23b	microRNA 23b		9q22.32	9	NC_000009.12	95085208	95085304	plus	1	610723
908	9606	Homo sapiens	84152	0	live	PPP1R1B	DARPP-32, DARPP32	protein phosphatase 1 regulatory inhibitor subunit 1B	protein phosphatase 1 regulatory subunit 1B|dopamine and cAMP-regulated neuronal phosphoprotein 32	17q12	17	NC_000017.11	39626735	39636625	plus	9	604399
909	9606	Homo sapiens	694	0	live	BTG1	APRO2	BTG anti-proliferation factor 1	protein BTG1|B-cell translocation gene 1 protein|B-cell translocation gene 1, anti-proliferative	12q21.33	12	NC_000012.12	92140278	92145846	minus	2	109580
910	9606	Homo sapiens	23210	0	live	JMJD6	PSR, PTDSR, PTDSR1	jumonji domain containing 6, arginine demethylase and lysine hydroxylase	bifunctional arginine demethylase and lysyl-hydroxylase JMJD6|arginine demethylase and lysine hydroxylase|histone arginine demethylase JMJD6|jmjC domain-containing protein 6|jumonji domain containing 6|jumonji domain-containing protein 6|lysyl-hydroxylase JMJD6|peptide-lysine 5-dioxygenase JMJD6|phosphatidylserine receptor	17q25.1	17	NC_000017.11	76712830	76726783	minus	8	604914
911	9606	Homo sapiens	7376	0	live	NR1H2	LXR-b, LXRB, NER, NER-I, RIP15, UNR	nuclear receptor subfamily 1 group H member 2	oxysterols receptor LXR-beta|LX receptor beta|liver X nuclear receptor beta|nuclear orphan receptor LXR-beta|nuclear receptor NER|steroid hormone-nuclear receptor NER|ubiquitously-expressed nuclear receptor	19q13.33	19	NC_000019.10	50376457	50383388	plus	10	600380
912	9606	Homo sapiens	3562	0	live	IL3	IL-3, MCGF, MULTI-CSF	interleukin 3	interleukin-3|P-cell stimulating factor|colony-stimulating factor, multiple|hematopoietic growth factor|mast-cell growth factor|multilineage-colony-stimulating factor|multipotential colony-stimulating factor	5q31.1	5	NC_000005.10	132060655	132063204	plus	5	147740
913	9606	Homo sapiens	3621	0	live	ING1	p24ING1c, p33, p33ING1, p33ING1b, p47, p47ING1a	inhibitor of growth family member 1	inhibitor of growth protein 1|growth inhibitor ING1|growth inhibitory protein ING1|tumor suppressor ING1	13q34	13	NC_000013.11	110712623	110723339	plus	5	601566
914	9606	Homo sapiens	407054	0	live	MIR98	MIRLET7L, MIRN98, hsa-mir-98, miR-98	microRNA 98	microRNA let-7l	Xp11.22	X	NC_000023.11	53556223	53556341	minus	1	300810
915	9606	Homo sapiens	56848	0	live	SPHK2	SK 2, SK-2, SPK 2, SPK-2	sphingosine kinase 2	sphingosine kinase 2|sphingosine kinase type 2	19q13.33	19	NC_000019.10	48619291	48630407	plus	9	607092
916	9606	Homo sapiens	406972	0	live	MIR196A1	MIRN196-1, MIRN196A1, mir-196a-1	microRNA 196a-1	hsa-mir-196-1|hsa-mir-196a-1|microRNA 196-1|microRNA 196a|microRNA miR-196	17q21.32	17	NC_000017.11	48632490	48632559	minus	1	608632
917	9606	Homo sapiens	1903	0	live	S1PR3	EDG-3, EDG3, LPB3, S1P3	sphingosine-1-phosphate receptor 3	sphingosine 1-phosphate receptor 3|G protein-coupled receptor, endothelial differentiation gene-3|S1P receptor 3|S1P receptor EDG3|S1P receptor Edg-3|endothelial differentiation G-protein coupled receptor 3|endothelial differentiation, sphingolipid G-protein-coupled receptor, 3|sphingosine 1-phosphate receptor Edg-3	9q22.1	9	NC_000009.12	88991468	89005155	plus	2	601965
918	9606	Homo sapiens	56999	0	live	ADAMTS9		ADAM metallopeptidase with thrombospondin type 1 motif 9	A disintegrin and metalloproteinase with thrombospondin motifs 9|a disintegrin-like and metalloprotease (reprolysin type) with thrombospondin type 1 motif, 9	3p14.1	3	NC_000003.12	64515654	64688000	minus	41	605421
919	9606	Homo sapiens	26524	0	live	LATS2	KPM	large tumor suppressor kinase 2	serine/threonine-protein kinase LATS2|LATS (large tumor suppressor, Drosophila) homolog 2|LATS, large tumor suppressor, homolog 2|kinase phosphorylated during mitosis protein|large tumor suppressor homolog 2|serine/threonine kinase KPM|serine/threonine-protein kinase kpm|warts-like kinase	13q12.11	13	NC_000013.11	20973036	21061586	minus	11	604861
920	9606	Homo sapiens	7004	0	live	TEAD4	EFTR-2, RTEF1, TCF13L1, TEF-3, TEF3, TEFR-1, hRTEF-1B	TEA domain transcription factor 4	transcriptional enhancer factor TEF-3|TEA domain family member 4|related transcription enhancer factor 1B|transcription factor 13-like 1|transcription factor RTEF-1|transcriptional enhancer factor 1-related|transcriptional enhancer factor 3	12p13.33	12	NC_000012.12	2959397	3040676	plus	13	601714
921	9606	Homo sapiens	1024	0	live	CDK8	IDDHBA, K35	cyclin dependent kinase 8	cyclin-dependent kinase 8|CDK8 protein kinase|cell division protein kinase 8|mediator complex subunit CDK8|mediator of RNA polymerase II transcription subunit CDK8|protein kinase K35	13q12.13	13	NC_000013.11	26254125	26405238	plus	14	603184
922	9606	Homo sapiens	51079	0	live	NDUFA13	B16.6, CDA016, CGI-39, GRIM-19, GRIM19, MC1DN28	NADH:ubiquinone oxidoreductase subunit A13	NADH dehydrogenase [ubiquinone] 1 alpha subcomplex subunit 13|CI-B16.6|NADH dehydrogenase (ubiquinone) 1 alpha subcomplex, 13|NADH-ubiquinone oxidoreductase B16.6 subunit|cell death regulatory protein GRIM-19|cell death-regulatory protein GRIM19|complex I B16.6 subunit|complex I-B16.6|gene associated with retinoic and IFN-induced mortality 19 protein|gene associated with retinoic and interferon-i…	19p13.11	19	NC_000019.10	19516225	19528198	plus	5	609435
923	9606	Homo sapiens	5733	0	live	PTGER3	EP3, EP3-I, EP3-II, EP3-III, EP3-IV, EP3-VI, EP3e, PGE2-R, lnc003875	prostaglandin E receptor 3	prostaglandin E2 receptor EP3 subtype|PGE receptor, EP3 subtype|PGE2 receptor EP3 subtype|prostaglandin E receotor EP3 subtype 3 isoform|prostaglandin E receptor 3 (subtype EP3)|prostaglandin receptor (PGE-2)|prostanoid EP3 receptor	1p31.1	1	NC_000001.11	70852358	71047816	minus	10	176806
924	9606	Homo sapiens	3026	0	live	HABP2	FSAP, HABP, HGFAL, NMTC5, PHBP	hyaluronan binding protein 2	hyaluronan-binding protein 2|factor VII activating protein|factor VII-activating protease|factor seven-activating protease|hepatocyte growth factor activator-like protein|hyaluronic acid binding protein 2|plasma hyaluronan binding protein	10q25.3	10	NC_000010.11	113550831	113589602	plus	14	603924
925	9606	Homo sapiens	56913	0	live	C1GALT1	C1GALT, T-synthase	core 1 synthase, glycoprotein-N-acetylgalactosamine 3-beta-galactosyltransferase 1	glycoprotein-N-acetylgalactosamine 3-beta-galactosyltransferase 1|B3Gal-T8|core 1 O-glycan T-synthase|core 1 UDP-galactose:N-acetylgalactosamine-alpha-R beta 1,3-galactosyltransferase 1|core 1 beta3-Gal-T1|epididymis secretory sperm binding protein	7p22.1-p21.3	7	NC_000007.14	7182544	7248616	plus	12	610555
926	9606	Homo sapiens	6277	0	live	S100A6	2A9, 5B10, CABP, CACY, PRA, S10A6	S100 calcium binding protein A6	protein S100-A6|MLN 4|calcyclin|growth factor-inducible protein 2A9|prolactin receptor-associated protein	1q21.3	1	NC_000001.11	153534599	153536049	minus	3	114110
927	9606	Homo sapiens	6497	0	live	SKI	SGS, SKV	SKI proto-oncogene	ski oncogene|proto-oncogene c-Ski|ski oncoprotein|v-ski avian sarcoma viral oncogene homolog	1p36.33-p36.32	1	NC_000001.11	2228319	2310213	plus	9	164780
928	9606	Homo sapiens	9166	0	live	EBAG9	EB9, PDAF	estrogen receptor binding site associated antigen 9	receptor-binding cancer antigen expressed on SiSo cells|cancer-associated surface antigen RCAS1|estrogen receptor-binding fragment-associated gene 9 protein	8q23.2	8	NC_000008.11	109539700	109565996	plus	8	605772
929	9606	Homo sapiens	56413	0	live	LTB4R2	BLT2, BLTR2, JULF2, KPG_004, LTB4-R 2, LTB4-R2, NOP9	leukotriene B4 receptor 2	leukotriene B4 receptor 2|LTB4 receptor JULF2|leukotriene B4 receptor BLT2|seven transmembrane receptor BLTR2	14q12	14	NC_000014.9	24310140	24312053	plus	2	605773
930	9606	Homo sapiens	55959	0	live	SULF2	HSULF-2	sulfatase 2	extracellular sulfatase Sulf-2	20q13.12	20	NC_000020.11	47654569	47786616	minus	24	610013
931	9606	Homo sapiens	27044	0	live	SND1	TDRD11, Tudor-SN, p100	staphylococcal nuclease and tudor domain containing 1	staphylococcal nuclease domain-containing protein 1|EBNA2 coactivator p100|testis tissue sperm-binding protein Li 82P|tudor domain-containing protein 11	7q32.1	7	NC_000007.14	127652145	128092593	plus	25	602181
932	9606	Homo sapiens	3964	0	live	LGALS8	Gal-8, PCTA-1, PCTA1, Po66-CBP	galectin 8	galectin-8|Po66 carbohydrate binding protein|galectin-8g|lectin, galactoside-binding, soluble, 8|po66 carbohydrate-binding protein|prostate carcinoma tumor antigen 1	1q43	1	NC_000001.11	236518214	236552981	plus	15	606099
933	9606	Homo sapiens	824	0	live	CAPN2	CANP2, CANPL2, CANPml, mCANP	calpain 2	calpain-2 catalytic subunit|CANP 2|M-calpain|calcium-activated neutral proteinase 2|calpain 2, (m/II) large subunit|calpain 2, large [catalytic] subunit|calpain 2, large subunit|calpain M-type|calpain, large polypeptide L2|millimolar-calpain	1q41	1	NC_000001.11	223701593	223776018	plus	22	114230
934	9606	Homo sapiens	406917	0	live	MIR129-1	MIR-129b, MIRN129-1, mir-129-1	microRNA 129-1	hsa-mir-129-1	7q32.1	7	NC_000007.14	128207872	128207943	plus	1
935	9606	Homo sapiens	7114	0	live	TMSB4X	FX, PTMB4, TB4X, TMSB4	thymosin beta 4 X-linked	thymosin beta-4|prothymosin beta-4|t beta-4|thymosin, beta 4, X chromosome	Xp22.2	X	NC_000023.11	12975110	12977223	plus	3	300159
936	9606	Homo sapiens	5160	0	live	PDHA1	PDHA, PDHAD, PDHCE1A, PHE1A	pyruvate dehydrogenase E1 subunit alpha 1	pyruvate dehydrogenase E1 component subunit alpha, somatic form, mitochondrial|PDHE1-A type I|pyruvate dehydrogenase (lipoamide) alpha 1|pyruvate dehydrogenase E1 alpha 1 subunit|pyruvate dehydrogenase E1 subunit|pyruvate dehydrogenase alpha 1|pyruvate dehydrogenase complex, E1-alpha polypeptide 1	Xp22.12	X	NC_000023.11	19343906	19361718	plus	12	300502
937	9606	Homo sapiens	55740	0	live	ENAH	ENA, MENA, NDPP1	ENAH actin regulator	protein enabled homolog|enabled homolog|mammalian enabled variant 11a|mammalian enabled variant pan	1q42.12	1	NC_000001.11	225486829	225660046	minus	20	609061
938	9606	Homo sapiens	406922	0	live	MIR133A1	MIRN133A1, mir-133a-1	microRNA 133a-1	hsa-mir-133a-1	18q11.2	18	NC_000018.10	21825698	21825785	minus	1	610254
939	9606	Homo sapiens	2004	0	live	ELK3	ERP, NET, SAP-2, SAP2	ETS transcription factor ELK3	ETS domain-containing protein Elk-3|ELK3, ETS transcription factor|ELK3, ETS-domain protein (SRF accessory protein 2)|ETS-related protein ERP|ETS-related protein NET|SRF accessory protein 2|serum response factor accessory protein 2	12q23.1	12	NC_000012.12	96194375	96269824	plus	7	600247
940	9606	Homo sapiens	406955	0	live	MIR181B1	MIRN181B1, mir-181b-1	microRNA 181b-1	hsa-mir-181b-1	1q32.1	1	NC_000001.11	198858873	198858982	minus	1	612744
941	9606	Homo sapiens	3068	0	live	HDGF	HMG1L2	heparin binding growth factor	hepatoma-derived growth factor|epididymis secretory sperm binding protein|hepatoma derived growth factor|high mobility group protein 1-like 2	1q23.1	1	NC_000001.11	156742107	156752448	minus	13	600339
942	9606	Homo sapiens	253260	0	live	RICTOR	AVO3, PIA, hAVO3	RPTOR independent companion of MTOR complex 2	rapamycin-insensitive companion of mTOR|AVO3 homolog|TORC2-specific protein AVO3|pianissimo	5p13.1	5	NC_000005.10	38937920	39074421	minus	41	609022
943	9606	Homo sapiens	3202	0	live	HOXA5	HOX1, HOX1.3, HOX1C	homeobox A5	homeobox protein Hox-A5|homeo box 1C|homeo box A5|homeobox protein HOXA5|homeobox protein Hox-1C	7p15.2	7	NC_000007.14	27141052	27143681	minus	2	142952
944	9606	Homo sapiens	7060	0	live	THBS4	TSP-4, TSP4	thrombospondin 4	thrombospondin-4	5q14.1	5	NC_000005.10	79991296	80083753	plus	27	600715
945	9606	Homo sapiens	23175	0	live	LPIN1	PAP1	lipin 1	phosphatidate phosphatase LPIN1	2p25.1	2	NC_000002.12	11677544	11827409	plus	33	605518
946	9606	Homo sapiens	5795	0	live	PTPRJ	CD148, DEP1, HPTPeta, R-PTP-ETA, SCC1	protein tyrosine phosphatase receptor type J	receptor-type tyrosine-protein phosphatase eta|CD148 antigen|DEP-1|HPTP eta|R-PTP-J|density-enhanced phosphatase 1|human density enhanced phosphatase-1|protein tyrosine phosphatase, receptor type, J polypeptide|protein-tyrosine phosphatase eta|susceptibility to colon cancer 1, mouse, homolog of	11p11.2	11	NC_000011.10	47980504	48170839	plus	27	600925
947	9606	Homo sapiens	11279	0	live	KLF8	BKLF3, ZNF741	Kruppel like factor 8	Krueppel-like factor 8|basic krueppel-like factor 3|basic kruppel-like factor 3|zinc finger protein 741	Xp11.21	X	NC_000023.11	55908123	56291531	plus	7	300286
948	9606	Homo sapiens	2288	0	live	FKBP4	FKBP51, FKBP52, FKBP59, HBI, Hsp56, PPIase, p52	FKBP prolyl isomerase 4	peptidyl-prolyl cis-trans isomerase FKBP4|FK506 binding protein 4, 59kDa|HSP binding immunophilin|T-cell FK506-binding protein, 59kD|peptidylprolyl cis-trans isomerase|rotamase	12p13.33	12	NC_000012.12	2794970	2805423	plus	11	600611
949	9606	Homo sapiens	693175	0	live	MIR590	MIRN590, hsa-mir-590, mir-590	microRNA 590		7q11.23	7	NC_000007.14	74191198	74191294	plus	1	615070
950	9606	Homo sapiens	133522	0	live	PPARGC1B	ERRL1, PERC, PGC-1(beta), PGC1B	PPARG coactivator 1 beta	peroxisome proliferator-activated receptor gamma coactivator 1-beta|PGC-1-related estrogen receptor alpha coactivator|PPAR-gamma coactivator 1-beta|PPARGC-1-beta|PPARgamma coactivator 1 beta|peroxisome proliferator-activated receptor gamma, coactivator 1 beta	5q32	5	NC_000005.10	149730302	149857861	plus	16	608886
951	9606	Homo sapiens	9507	0	live	ADAMTS4	ADAMTS-2, ADAMTS-4, ADMP-1	ADAM metallopeptidase with thrombospondin type 1 motif 4	A disintegrin and metalloproteinase with thrombospondin motifs 4|ADAM-TS 4|ADAM-TS4|a disintegrin-like and metalloprotease (reprolysin type) with thrombospondin type 1 motif, 4|aggrecanase-1|epididymis secretory sperm binding protein	1q23.3	1	NC_000001.11	161184302	161202339	minus	10	603876
952	9606	Homo sapiens	3909	0	live	LAMA3	BM600, E170, LAMNA, LOCS	laminin subunit alpha 3	laminin subunit alpha-3|BM600 150kD subunit|LAM3, alpha-3 subunit|epiligrin 170 kda subunit|epiligrin alpha 3 subunit|kalinin 165kD subunit|kalinin subunit alpha|laminin 5, alpha-3 subunit|laminin A3|laminin, alpha 3 (nicein (150kD), kalinin (165kD), BM600 (150kD), epilegrin)|laminin-5 alpha 3 chain|laminin-5 subunit alpha|laminin-6 subunit alpha|laminin-7 subunit alpha|nicein 150kD subunit|nicei…	18q11.2	18	NC_000018.10	23689443	23955066	plus	78	600805
953	9606	Homo sapiens	29843	0	live	SENP1	SuPr-2	SUMO specific peptidase 1	sentrin-specific protease 1|SUMO1/sentrin specific peptidase 1|SUMO1/sentrin specific protease 1|sentrin/SUMO-specific protease SENP1	12q13.11	12	NC_000012.12	48042893	48106308	minus	21	612157
954	9606	Homo sapiens	220064	0	live	LTO1	CIAB1, ORAOV1, TAOS1	LTO1 maturation factor of ABCE1	protein LTO1 homolog|LTO1, ABCE1 maturation factor|oral cancer overexpressed 1|oral cancer overexpressed protein 1-A|oral cancer-overexpressed protein 1|tumor-amplified and overexpressed sequence 1	11q13.3	11	NC_000011.10	69665563	69675354	minus	5	607224
955	9606	Homo sapiens	4319	0	live	MMP10	SL-2, STMY2	matrix metallopeptidase 10	stromelysin-2|MMP-10|matrix metalloprotease 10|matrix metalloproteinase 10 (stromelysin 2)|matrix metalloproteinase-10|transin 2	11q22.2	11	NC_000011.10	102770502	102780628	minus	10	185260
956	9606	Homo sapiens	5967	0	live	REG1A	ICRF, P19, PSP, PSPS, PSPS1, PTP, REG	regenerating family member 1 alpha	lithostathine-1-alpha|REG-1-alpha|islet cells regeneration factor|islet of langerhans regenerating protein|pancreatic stone protein, secretory|pancreatic thread protein|protein-X|regenerating islet-derived protein 1-alpha|regenerating protein I alpha	2p12	2	NC_000002.12	79120488	79123409	plus	6	167770
957	9606	Homo sapiens	26523	0	live	AGO1	EIF2C, EIF2C1, GERP95, Q99, hAgo1	argonaute RISC component 1	protein argonaute-1|Golgi Endoplasmic Reticulum protein 95 kDa|argonaute 1, RISC catalytic component|argonaute RISC catalytic component 1|argonaute1|eIF-2C 1|eIF2C 1|eukaryotic translation initiation factor 2C, 1|putative RNA-binding protein Q99	1p34.3	1	NC_000001.11	35869808	35930532	plus	20	606228
958	9606	Homo sapiens	5267	0	live	SERPINA4	KAL, KLST, KST, PI-4, PI4, kallistatin	serpin family A member 4	kallistatin|kallikrein inhibitor|peptidase inhibitor 4|protease inhibitor 4 (kallistatin)|serine (or cysteine) proteinase inhibitor, clade A (alpha-1 antiproteinase, antitrypsin), member 4|serpin A4|serpin peptidase inhibitor, clade A (alpha-1 antiproteinase, antitrypsin), member 4|sserpin family A member 4|testicular secretory protein Li 22	14q32.13	14	NC_000014.9	94561442	94569906	plus	5	147935
959	9606	Homo sapiens	80854	0	live	SETD7	KMT7, SET7, SET7/9, SET9	SET domain containing 7, histone lysine methyltransferase	histone-lysine N-methyltransferase SETD7|H3-K4-HMTase SETD7|SET domain containing 7, lysine methyltransferase|SET domain containing lysine methyltransferase 7|SET domain-containing protein 7|histone H3-K4 methyltransferase SETD7|histone H3-lysine 4-specific methyltransferase|lysine N-methyltransferase 7	4q31.1	4	NC_000004.12	139495934	139556769	minus	10	606594
960	9606	Homo sapiens	9271	0	live	PIWIL1	CT80.1, HIWI, MIWI, PIWI	piwi like RNA-mediated gene silencing 1	piwi-like protein 1|piwi homolog	12q24.33	12	NC_000012.12	130337887	130412708	plus	25	605571
961	9606	Homo sapiens	9547	0	live	CXCL14	BMAC, BRAK, KEC, KS1, MIP-2g, MIP2G, NJAC, SCYB14	C-X-C motif chemokine ligand 14	C-X-C motif chemokine 14|CXC chemokine in breast and kidney|MIP-2 gamma|bolekine|breast and kidney|chemokine (C-X-C motif) ligand 14|chemokine BRAK|small inducible cytokine subfamily B (Cys-X-Cys), member 14 (BRAK)|small-inducible cytokine B14|tumor-suppressing chemokine	5q31.1	5	NC_000005.10	135570679	135578991	minus	4	604186
962	9606	Homo sapiens	11167	0	live	FSTL1	FRP, FSL1, MIR198, OCC-1, OCC1, tsc36	follistatin like 1	follistatin-related protein 1|follistatin-like protein 1	3q13.33	3	NC_000003.12	120392293	120450993	minus	10	605547
963	9606	Homo sapiens	9622	0	live	KLK4	AI2A1, ARM1, EMSP, EMSP1, KLK-L1, PRSS17, PSTS, kallikrein	kallikrein related peptidase 4	kallikrein-4|androgen-regulated message 1|enamel matrix serine protease 1|enamel matrix serine proteinase 1|kallikrein-like protein 1|prostase|serine protease 17	19q13.41	19	NC_000019.10	50906352	50910745	minus	6	603767
964	9606	Homo sapiens	22974	0	live	TPX2	C20orf1, C20orf2, DIL-2, DIL2, FLS353, GD:C20orf1, HCA519, HCTP4, REPP86, p100	TPX2 microtubule nucleation factor	targeting protein for Xklp2|TPX2, microtubule-associated protein homolog|TPX2, microtubule-associated, homolog|differentially expressed in cancerous and non-cancerous lung cells 2|differentially expressed in lung cells|hepatocellular carcinoma-associated antigen 519|hepatocellular carcinoma-associated antigen 90|preferentially expressed in colorectal cancer|protein fls353|restricted expression pr…	20q11.21	20	NC_000020.11	31739248	31801802	plus	18	605917
965	9606	Homo sapiens	3726	0	live	JUNB	AP-1	JunB proto-oncogene, AP-1 transcription factor subunit	transcription factor jun-B|activator protein 1|jun B proto-oncogene	19p13.13	19	NC_000019.10	12791486	12793315	plus	1	165161
966	9606	Homo sapiens	54984	0	live	PINX1	Gno1, LPTL, LPTS, Pxr1	PIN2 (TERF1) interacting telomerase inhibitor 1	PIN2/TERF1-interacting telomerase inhibitor 1|67-11-3 protein|PIN2-interacting protein 1|TRF1-interacting protein 1|hepatocellular carcinoma-related putative tumor suppressor|liver-related putative tumor suppressor|pin2-interacting protein X1|protein 67-11-3	8p23.1	8	NC_000008.11	10764961	10839899	minus	7	606505
967	9606	Homo sapiens	442906	0	live	MIR338	MIRN338, hsa-mir-338, mir-338	microRNA 338		17q25.3	17	NC_000017.11	81125883	81125949	minus	1	614059
968	9606	Homo sapiens	30001	0	live	ERO1A	ERO1-L, ERO1-L-alpha, ERO1-alpha, ERO1L, ERO1LA, Ero1alpha	endoplasmic reticulum oxidoreductase 1 alpha	ERO1-like protein alpha|endoplasmic oxidoreductin-1-like protein|endoplasmic reticulum oxidoreductase alpha|oxidoreductin-1-L-alpha	14q22.1	14	NC_000014.9	52639915	52695750	minus	17	615435
969	9606	Homo sapiens	64083	0	live	GOLPH3	GOPP1, GPP34, MIDAS, Vps74	golgi phosphoprotein 3	Golgi phosphoprotein 3|coat protein GPP34|coat-protein|golgi peripheral membrane protein 1, 34 kDa|golgi protein|golgi-associated protein|mitochondrial DNA absence factor	5p13.3	5	NC_000005.10	32124711	32174319	minus	6	612207
970	9606	Homo sapiens	50604	0	live	IL20	IL-20, IL10D, ZCYTO10	interleukin 20	interleukin-20|cytokine Zcyto10|four alpha helix cytokine	1q32.1	1	NC_000001.11	206865247	206869223	plus	6	605619
971	9606	Homo sapiens	29904	0	live	EEF2K	CaMKIII, HSU93850, eEF-2K	eukaryotic elongation factor 2 kinase	eukaryotic elongation factor 2 kinase|alternative protein EEF2K|calcium/calmodulin-dependent eukaryotic elongation factor-2 kinase|calmodulin-dependent protein kinase III|eEF-2 kinase|elongation factor-2 kinase|eukaroytic elongation factor 2 kinase	16p12.2	16	NC_000016.10	22206278	22288738	plus	20	606968
972	9606	Homo sapiens	475	0	live	ATOX1	ATX1, HAH1	antioxidant 1 copper chaperone	copper transport protein ATOX1|ATX1 antioxidant protein 1 homolog|metal transport protein ATX1	5q33.1	5	NC_000005.10	151742822	151758631	minus	4	602270
973	9606	Homo sapiens	2047	0	live	EPHB1	ELK, EPHT2, Hek6, NET	EPH receptor B1	ephrin type-B receptor 1|EK6|EPH-like kinase 6|eph tyrosine kinase 2|neuronally-expressed EPH-related tyrosine kinase|soluble EPHB1 variant 1|tyrosine-protein kinase receptor EPH-2	3q22.2	3	NC_000003.12	134595264	135260467	plus	23	600600
974	9606	Homo sapiens	81607	0	live	NECTIN4	EDSS1, LNIR, PRR4, PVRL4, nectin-4	nectin cell adhesion molecule 4	nectin-4|Ig superfamily receptor LNIR|nectin 4|poliovirus receptor-related 4|poliovirus receptor-related protein 4	1q23.3	1	NC_000001.11	161070998	161089566	minus	9	609607
975	9606	Homo sapiens	10533	0	live	ATG7	APG7-LIKE, APG7L, GSA7	autophagy related 7	ubiquitin-like modifier-activating enzyme ATG7|APG7 autophagy 7-like|ATG12-activating enzyme E1 ATG7|hAGP7|ubiquitin-activating enzyme E1-like protein	3p25.3	3	NC_000003.12	11272348	11564652	plus	29	608760
976	9606	Homo sapiens	442909	0	live	MIR342	MIRN342, hsa-mir-342	microRNA 342		14q32.2	14	NC_000014.9	100109655	100109753	plus	1
977	9606	Homo sapiens	442891	0	live	MIR135B	MIRN135B, mir-135b	microRNA 135b	hsa-mir-135b	1q32.1	1	NC_000001.11	205448302	205448398	minus	1
978	9606	Homo sapiens	1870	0	live	E2F2	E2F-2	E2F transcription factor 2	transcription factor E2F2	1p36.12	1	NC_000001.11	23505696	23531250	minus	10	600426
979	9606	Homo sapiens	4922	0	live	NTS	NMN-125, NN, NT, NT/N1, NTS	neurotensin	neurotensin/neuromedin N|pro-neurotensin/neuromedin	12q21.31	12	NC_000012.12	85874295	85882992	plus	4	162650
980	9606	Homo sapiens	7177	0	live	TPSAB1	TPS1, TPS2, TPSB1, TPSB2, Tryptase-2	tryptase alpha/beta 1	tryptase alpha/beta-1|Tryptase II|Tryptase beta-2|epididymis secretory sperm binding protein|mast cell alpha II tryptase|mast cell beta I tryptase|tryptase alpha II|tryptase alpha-1|tryptase beta I|tryptase beta-1|tryptase-1|tryptase-I|tryptase-III	16p13.3	16	NC_000016.10	1240705	1242554	plus	6	191080
981	9606	Homo sapiens	4440	0	live	MSI1		musashi RNA binding protein 1	RNA-binding protein Musashi homolog 1|musashi-1|musashi1	12q24.31	12	NC_000012.12	120339662	120369174	minus	21	603328
982	9606	Homo sapiens	3269	0	live	HRH1	H1-R, H1R, HH1R, hisH1	histamine receptor H1	histamine H1 receptor|histamine receptor, subclass H1	3p25.3	3	NC_000003.12	11137238	11263557	plus	6	600167
983	9606	Homo sapiens	1009	0	live	CDH11	CAD11, CDHOB, ESWS, OB, OSF-4	cadherin 11	cadherin-11|cadherin 11, type 2, OB-cadherin (osteoblast)	16q21	16	NC_000016.10	64943753	65126112	minus	18	600023
984	9606	Homo sapiens	112399	0	live	EGLN3	HIFP4H3, HIFPH3, PHD3	egl-9 family hypoxia inducible factor 3	prolyl hydroxylase EGLN3|HIF-PH3|HIF-prolyl hydroxylase 3|HPH-1|HPH-3|egl nine-like protein 3 isoform|hypoxia-inducible factor prolyl hydroxylase 3|prolyl hydroxylase domain-containing protein 3	14q13.1	14	NC_000014.9	33924227	33951074	minus	5	606426
985	9606	Homo sapiens	10725	0	live	NFAT5	NF-AT5, NFATL1, NFATZ, OREBP, TONEBP	nuclear factor of activated T cells 5	nuclear factor of activated T-cells 5|NFAT-like protein 1|T-cell transcription factor NFAT5|TonE-binding protein|glutamine rich protein H65|nuclear factor of activated T-cells 5, tonicity-responsive|osmotic response element-binding protein|tonicity-responsive enhancer-binding protein	16q22.1	16	NC_000016.10	69565952	69704654	plus	19	604708
986	9606	Homo sapiens	407031	0	live	MIR30C1	MIRN30C1, mir-30c-1	microRNA 30c-1	hsa-mir-30c-1|miR-30c	1p34.2	1	NC_000001.11	40757284	40757372	plus	1	615151
987	9606	Homo sapiens	728655	0	live	HULC	HCCAT1, LINC00078, NCRNA00078	hepatocellular carcinoma up-regulated long non-coding RNA	hepatocellular carcinoma associated transcript 1 (non-protein coding)|highly up-regulated in liver cancer (non-protein coding)|highly up-regulated in liver cancer long non-coding RNA|long intergenic non-protein coding RNA 78	6p24.3	6	NC_000006.12	8652209	8653846	plus	2	612210
988	9606	Homo sapiens	831	0	live	CAST	BS-17, PLACK	calpastatin	calpastatin|calpain inhibitor|sperm BS-17 component	5q15	5	NC_000005.10	96662037	96774683	plus	36	114090
989	9606	Homo sapiens	5787	0	live	PTPRB	HPTP-BETA, HPTPB, PTPB, R-PTP-BETA, VEPTP	protein tyrosine phosphatase receptor type B	receptor-type tyrosine-protein phosphatase beta|VE-PTP|protein tyrosine phosphatase, receptor type, beta polypeptide|vascular endothelial protein tyrosine phosphatase	12q15	12	NC_000012.12	70515870	70637440	minus	37	176882
990	9606	Homo sapiens	5296	0	live	PIK3R2	MPPH, MPPH1, P85B, p85, p85-BETA	phosphoinositide-3-kinase regulatory subunit 2	phosphatidylinositol 3-kinase regulatory subunit beta|PI3-kinase subunit p85-beta|PI3K regulatory subunit beta|phosphatidylinositol 3-kinase 85 kDa regulatory subunit beta|phosphatidylinositol 3-kinase, regulatory subunit, polypeptide 2 (p85 beta)|phosphoinositide-3-kinase regulatory subunit beta|phosphoinositide-3-kinase, regulatory subunit 2 (beta)|ptdIns-3-kinase regulatory subunit p85-beta	19p13.11	19	NC_000019.10	18153163	18170532	plus	16	603157
991	9606	Homo sapiens	1902	0	live	LPAR1	EDG2, GPR26, Gpcr26, LPA1, Mrec1.3, VZG1, edg-2, rec.1.3, vzg-1	lysophosphatidic acid receptor 1	lysophosphatidic acid receptor 1|LPA receptor 1|LPA-1|endothelial differentiation, lysophosphatidic acid G-protein-coupled receptor, 2|lysophosphatidic acid receptor Edg-2|ventricular zone gene 1	9q31.3	9	NC_000009.12	110873252	111038998	minus	15	602282
992	9606	Homo sapiens	6405	0	live	SEMA3F	SEMA-IV, SEMA4, SEMAK	semaphorin 3F	semaphorin-3F|sema domain, immunoglobulin domain (Ig), short basic domain, secreted, (semaphorin) 3F|sema domain, immunoglobulin domain (Ig), short basic domain, secreted, 3F|semaphorin III/F|semaphorin IV	3p21.31	3	NC_000003.12	50155058	50189075	plus	23	601124
993	9606	Homo sapiens	3217	0	live	HOXB7	HHO.C1, HOX2, HOX2C, Hox-2.3	homeobox B7	homeobox protein Hox-B7|homeo box 2C|homeo box B7|homeo box c1 protein|homeobox protein HHO.C1|homeobox protein Hox-2C	17q21.32	17	NC_000017.11	48607232	48611017	minus	2	142962
994	9606	Homo sapiens	2042	0	live	EPHA3	EK4, ETK, ETK1, HEK, HEK4, TYRO4	EPH receptor A3	ephrin type-A receptor 3|EPH-like kinase 4|TYRO4 protein tyrosine kinase|eph-like tyrosine kinase 1|human embryo kinase 1|testicular tissue protein Li 64|tyrosine-protein kinase receptor ETK1	3p11.1	3	NC_000003.12	89107621	89482134	plus	17	179611
995	9606	Homo sapiens	3399	0	live	ID3	HEIR-1, bHLHb25	inhibitor of DNA binding 3, HLH protein	DNA-binding protein inhibitor ID-3|ID-like protein inhibitor HLH 1R21|class B basic helix-loop-helix protein 25|helix-loop-helix protein HEIR-1|inhibitor of DNA binding 3, dominant negative helix-loop-helix protein|inhibitor of differentiation 3	1p36.12	1	NC_000001.11	23557926	23559501	minus	3	600277
996	9606	Homo sapiens	8324	0	live	FZD7	FzE3	frizzled class receptor 7	frizzled-7|Frizzled, drosophila, homolog of, 7|frizzled 7, seven transmembrane spanning receptor|frizzled family receptor 7|frizzled homolog 7|fz-7|hFz7	2q33.1	2	NC_000002.12	202034587	202038437	plus	1	603410
997	9606	Homo sapiens	6515	0	live	SLC2A3	GLUT3	solute carrier family 2 member 3	solute carrier family 2, facilitated glucose transporter member 3|GLUT-3|glucose transporter type 3, brain|solute carrier family 2 (facilitated glucose transporter), member 3	12p13.31	12	NC_000012.12	7919230	7936187	minus	10	138170
998	9606	Homo sapiens	23328	0	live	SASH1	CAPOK, DUH1, SH3D6A, dJ323M4.1	SAM and SH3 domain containing 1	SAM and SH3 domain-containing protein 1|proline-glutamate repeat-containing protein	6q24.3-q25.1	6	NC_000006.12	148193440	148552050	plus	26	607955
999	9606	Homo sapiens	1163	0	live	CKS1B	CKS1, PNAS-16, PNAS-18, ckshs1	CDC28 protein kinase regulatory subunit 1B	cyclin-dependent kinases regulatory subunit 1|CDC2-associated protein CKS1|CDC28 protein kinase 1B|NB4 apoptosis/differentiation related protein|cell division control protein CKS1	1q21.3	1	NC_000001.11	154974642	154979251	plus	3	116900
1000	9606	Homo sapiens	9590	0	live	AKAP12	AKAP250, SSeCKS	A-kinase anchoring protein 12	A-kinase anchor protein 12|A kinase (PRKA) anchor protein 12|A-kinase anchor protein, 250kDa|AKAP 250|Src-Suppressed C Kinase Substrate|kinase scaffold protein gravin|myasthenia gravis autoantigen gravin	6q25.1	6	NC_000006.12	151239815	151358559	plus	8	604698
1001	9606	Homo sapiens	6237	0	live	RRAS	R-Ras	RAS related	ras-related protein R-Ras|oncogene RRAS|p23|ras family small GTP binding protein R-Ras|related RAS viral (r-ras) oncogene homolog	19q13.33	19	NC_000019.10	49635292	49640143	minus	6	165090
1002	9606	Homo sapiens	7101	0	live	NR2E1	TLL, TLX, XTLL	nuclear receptor subfamily 2 group E member 1	nuclear receptor subfamily 2 group E member 1|nuclear receptor TLX|protein tailless homolog|tailes-related receptor|tailless	6q21	6	NC_000006.12	108166022	108188809	plus	10	603849
1003	9606	Homo sapiens	3487	0	live	IGFBP4	BP-4, HT29-IGFBP, IBP4, IGFBP-4	insulin like growth factor binding protein 4	insulin-like growth factor-binding protein 4|IBP-4|IGF-binding protein 4	17q21.2	17	NC_000017.11	40443450	40457725	plus	4	146733
1004	9606	Homo sapiens	5479	0	live	PPIB	B, CYP-S1, CYPB, HEL-S-39, OI9, SCYLP	peptidylprolyl isomerase B	peptidyl-prolyl cis-trans isomerase B|PPIase B|S-cyclophilin|cyclophilin-like protein|epididymis secretory protein Li 39|peptidylprolyl isomerase B (cyclophilin B)|rotamase B	15q22.31	15	NC_000015.10	64155817	64163022	minus	5	123841
1005	9606	Homo sapiens	3646	0	live	EIF3E	EIF3-P48, EIF3S6, INT6, eIF3-p46	eukaryotic translation initiation factor 3 subunit E	eukaryotic translation initiation factor 3 subunit E|eIF-3 p48|eukaryotic translation initiation factor 3 subunit 6|eukaryotic translation initiation factor 3 subunit E isoform 2 transcript|eukaryotic translation initiation factor 3, subunit 6 (48kD)|eukaryotic translation initiation factor 3, subunit 6 48kDa|mammary tumor-associated protein INT6|murine mammary tumor integration site 6 (oncogene …	8q23.1	8	NC_000008.11	108201216	108248734	minus	13	602210
1006	9606	Homo sapiens	2115	0	live	ETV1	ER81	ETS variant transcription factor 1	ETS translocation variant 1|ETS variant 1|ets variant gene 1|ets-related protein 81	7p21.2	7	NC_000007.14	13891229	13991425	minus	21	600541
1007	9606	Homo sapiens	5174	0	live	PDZK1	CAP70, CLAMP, NHERF-3, NHERF3, PDZD1	PDZ domain containing 1	Na(+)/H(+) exchange regulatory cofactor NHE-RF3|CFTR-associated protein of 70 kDa|PDZ-containing kidney protein 1|na/Pi cotransporter C-terminal-associated protein 1|naPi-Cap1|sodium-hydrogen exchanger regulatory factor 3	1q21.1	1	NC_000001.11	145670852	145708201	minus	15	603831
1008	9606	Homo sapiens	1748	0	live	DLX4	BP1, DLX7, DLX8, DLX9, OFC15	distal-less homeobox 4	homeobox protein DLX-4|beta protein 1|distal-less homeo box 7|distal-less homeo box 9|homeobox protein DLX-7|homeobox protein DLX-8	17q21.33	17	NC_000017.11	49968970	49974959	plus	4	601911
1009	9606	Homo sapiens	2138	0	live	EYA1	BOP, BOR, BOS1, OFC1	EYA transcriptional coactivator and phosphatase 1	eyes absent homolog 1	8q13.3	8	NC_000008.11	71197433	71548104	minus	25	601653
1010	9606	Homo sapiens	7855	0	live	FZD5	C2orf31, HFZ5	frizzled class receptor 5	frizzled-5|Wnt receptor|frizzled 5, seven transmembrane spanning receptor|frizzled family receptor 5|fz-5|fzE5|seven-transmembrane receptor frizzled-5	2q33.3	2	NC_000002.12	207753889	207769906	minus	4	601723
1011	9606	Homo sapiens	406925	0	live	MIR135A1	MIRN135-1, MIRN135A1, mir-135a-1	microRNA 135a-1	hsa-mir-135-1|hsa-mir-135a-1|microRNA 135-1	3p21.2	3	NC_000003.12	52294219	52294308	minus	1
1012	9606	Homo sapiens	2822	0	live	GPLD1	GPIPLD, GPIPLDM, PIGPLD, PIGPLD1, PLD	glycosylphosphatidylinositol specific phospholipase D1	phosphatidylinositol-glycan-specific phospholipase D|GPI-PLD|GPI-specific phospholipase D|PI-G PLD|glycoprotein phospholipase D	6p22.3	6	NC_000006.12	24423969	24495232	minus	26	602515
1013	9606	Homo sapiens	115908	0	live	CTHRC1		collagen triple helix repeat containing 1	collagen triple helix repeat-containing protein 1	8q22.3	8	NC_000008.11	103371538	103382989	plus	5	610635
1014	9606	Homo sapiens	284340	0	live	CXCL17	DMC, Dcip1, UNQ473, VCC-1, VCC1	C-X-C motif chemokine ligand 17	C-X-C motif chemokine 17|6-Cys CXCL17|VEGF co-regulated chemokine 1|VEGF coregulated chemokine 1|chemokine (C-X-C motif) ligand 17|dendritic cell and monocyte chemokine-like protein	19q13.2	19	NC_000019.10	42428278	42442946	minus	4	611387
1015	9606	Homo sapiens	79626	0	live	TNFAIP8L2	TIPE2	TNF alpha induced protein 8 like 2	tumor necrosis factor alpha-induced protein 8-like protein 2|TNF alpha-induced protein 8-like protein 2|TNFAIP8-like protein 2|inflammation factor 20|inflammation factor protein 20|tumor necrosis factor, alpha induced protein 8 like 2|tumor necrosis factor, alpha-induced protein 8-like protein 2	1q21.3	1	NC_000001.11	151156649	151159749	plus	2	612112
1016	9606	Homo sapiens	29949	0	live	IL19	IL-10C, MDA1, NG.1, ZMDA1	interleukin 19	interleukin-19|melanoma differentiation associated protein-like protein	1q32.1	1	NC_000001.11	206770773	206842981	plus	9	605687
1017	9606	Homo sapiens	9990	0	live	SLC12A6	ACCPN, KCC3, KCC3A, KCC3B	solute carrier family 12 member 6	solute carrier family 12 member 6|K-Cl cotransporter 3|electroneutral potassium-chloride cotransporter 3|potassium chloride cotransporter 3|potassium chloride cotransporter KCC3a-S3|potassium-chloride transporter-3a|potassium-chloride transporter-3b|solute carrier family 12 (potassium/chloride transporter), member 6|solute carrier family 12 (potassium/chloride transporters), member 6	15q14	15	NC_000015.10	34229784	34338057	minus	27	604878
1018	9606	Homo sapiens	90627	0	live	STARD13	ARHGAP37, DLC2, GT650, LINC00464	StAR related lipid transfer domain containing 13	stAR-related lipid transfer protein 13|Rho GTPase activating protein on chromosome 13q12|StAR-related lipid transfer (START) domain containing 13|deleted in liver cancer 2 protein|long intergenic non-protein coding RNA 464	13q13.1-q13.2	13	NC_000013.11	33103137	33676829	minus	23	609866
1019	9606	Homo sapiens	2920	0	live	CXCL2	CINC-2a, GRO2, GROb, MGSA-b, MIP-2a, MIP2, MIP2A, SCYB2	C-X-C motif chemokine ligand 2	C-X-C motif chemokine 2|GRO2 oncogene|MGSA beta|MIP2-alpha|chemokine (C-X-C motif) ligand 2|gro-beta|growth-regulated protein beta|macrophage inflammatory protein 2-alpha|melanoma growth stimulatory activity beta	4q13.3	4	NC_000004.12	74097040	74099195	minus	4	139110
1020	9606	Homo sapiens	719	0	live	C3AR1	AZ3B, C3AR, HNFAG09	complement C3a receptor 1	C3a anaphylatoxin chemotactic receptor|complement component 3 receptor 1|complement component 3a receptor 1	12p13.31	12	NC_000012.12	8056844	8066359	minus	2	605246
1021	9606	Homo sapiens	3680	0	live	ITGA9	ALPHA-RLC, ITGA4L, RLC	integrin subunit alpha 9	integrin alpha-9|integrin alpha-RLC	3p22.2	3	NC_000003.12	37452141	37823507	plus	28	603963
1022	9606	Homo sapiens	4800	0	live	NFYA	CBF-A, CBF-B, HAP2, NF-YA	nuclear transcription factor Y subunit alpha	nuclear transcription factor Y subunit alpha|CAAT-box DNA binding protein subunit A|CCAAT-binding transcription factor subunit B|HAP2 CCAAT-binding protein|Transcription factor NF-Y, A subunit|nuclear transcription factor Y subunit A|nuclear transcription factor Y, alpha	6p21.1	6	NC_000006.12	41072974	41102403	plus	10	189903
1023	9606	Homo sapiens	406962	0	live	MIR186	MIRN186, miR-186	microRNA 186	hsa-mir-186	1p31.1	1	NC_000001.11	71067631	71067716	minus	1
1024	9606	Homo sapiens	23166	0	live	STAB1	CLEVER-1, FEEL-1, FELE-1, FEX1, SCARH2, STAB-1	stabilin 1	stabilin-1|MS-1 antigen|common lymphatic endothelial and vascular endothelial receptor-1|fasciclin egf-like, laminin-type egf-like, and link domain-containing scavenger receptor-1|fasciclin, EGF-like, laminin-type EGF-like and link domain-containing scavenger receptor 1	3p21.1	3	NC_000003.12	52495338	52524496	plus	69	608560
1025	9606	Homo sapiens	406966	0	live	MIR191	MIRN191, miR-191	microRNA 191	hsa-mir-191	3p21.31	3	NC_000003.12	49020618	49020709	minus	1	615150
1026	9606	Homo sapiens	917	0	live	CD3G	CD3-GAMMA, IMD17, T3G	CD3g molecule	T-cell surface glycoprotein CD3 gamma chain|CD3g antigen, gamma polypeptide (TiT3 complex)|CD3g molecule, epsilon (CD3-TCR complex)|CD3g molecule, gamma (CD3-TCR complex)|T-cell antigen receptor complex, gamma subunit of T3|T-cell receptor T3 gamma chain	11q23.3	11	NC_000011.10	118344344	118355161	plus	7	186740
1027	9606	Homo sapiens	5641	0	live	LGMN	AEP1, PRSC1, LGMN	legumain	legumain|asparaginyl endopeptidase|cysteine protease 1|protease, cysteine 1|protease, cysteine, 1 (legumain)	14q32.12	14	NC_000014.9	92703809	92748627	minus	18	602620
1028	9606	Homo sapiens	3219	0	live	HOXB9	HOX-2.5, HOX2, HOX2E	homeobox B9	homeobox protein Hox-B9|homeo box 2E|homeo box B9|homeobox protein Hox-2.5|homeobox protein Hox-2E	17q21.32	17	NC_000017.11	48621156	48626358	minus	2	142964
1029	9606	Homo sapiens	976	0	live	ADGRE5	CD97, TM7LN1	adhesion G protein-coupled receptor E5	adhesion G protein-coupled receptor E5|CD97 molecule|leukocyte antigen CD97|seven transmembrane helix receptor|seven-span transmembrane protein|seven-transmembrane, heterodimeric receptor associated with inflammation	19p13.12	19	NC_000019.10	14381144	14408725	plus	20	601211
1030	9606	Homo sapiens	84444	0	live	DOT1L	DOT1, KMT4	DOT1 like histone lysine methyltransferase	histone-lysine N-methyltransferase, H3 lysine-79 specific|DOT1 like histone H3K79 methyltransferase|DOT1-like histone methyltransferase|DOT1-like protein|DOT1-like, histone H3 methyltransferase|H3-K79-HMTase|histone H3-K79 methyltransferase|histone methyltransferase DOT1L|lysine N-methyltransferase 4	19p13.3	19	NC_000019.10	2163933	2232578	plus	31	607375
1031	9606	Homo sapiens	406915	0	live	MIR128-1	MIR128A, MIRN128-1, MIRN128A, mir-128-1	microRNA 128-1	hsa-mir-128-1|hsa-mir-128a|microRNA 128a	2q21.3	2	NC_000002.12	135665397	135665478	plus	1	611774
1032	9606	Homo sapiens	7703	0	live	PCGF2	MEL-18, RNF110, TPFS, ZNF144	polycomb group ring finger 2	polycomb group RING finger protein 2|DNA-binding protein Mel-18|ring finger protein 110|zinc finger protein 144	17q12	17	NC_000017.11	38733898	38749817	minus	13	600346
1033	9606	Homo sapiens	101805488	0	live	CCAT2	LINC00873, NCCP1	colon cancer associated transcript 2	colon cancer associated transcript 2 (non-protein coding)|long intergenic non-protein coding RNA 873|non-coding RNA involved in cancer predisposition 1	8q24.21	8	NC_000008.11	127400399	127402150	plus	1
1034	9606	Homo sapiens	55742	0	live	PARVA	CH-ILKBP, MXRA2	parvin alpha	alpha-parvin|actopaxin|calponin-like integrin-linked kinase-binding protein|matrix-remodeling-associated protein 2	11p15.3	11	NC_000011.10	12376441	12535356	plus	14	608120
1035	9606	Homo sapiens	574032	0	live	MIR20B	MIRN20B, hsa-mir-20b, mir-20b	microRNA 20b		Xq26.2	X	NC_000023.11	134169809	134169877	minus	1	300950
1036	9606	Homo sapiens	5163	0	live	PDK1		pyruvate dehydrogenase kinase 1	[Pyruvate dehydrogenase (acetyl-transferring)] kinase isozyme 1, mitochondrial|pyruvate dehydrogenase (acetyl-transferring) kinase isozyme 1, mitochondrial|PDH kinase 1|mitochondrial pyruvate dehydrogenase, lipoamide, kinase isoenzyme 1|pyruvate dehydrogenase kinase, isoenzyme 1	2q31.1	2	NC_000002.12	172555373	172672698	plus	24	602524
1037	9606	Homo sapiens	4249	0	live	MGAT5	GNT-V, GNT-VAA, glcNAc-T V, MGAT5	alpha-1,6-mannosylglycoprotein 6-beta-N-acetylglucosaminyltransferase	alpha-1,6-mannosylglycoprotein 6-beta-N-acetylglucosaminyltransferase A|N-acetylglucosaminyl-transferase V|alpha-mannoside beta-1,6-N-acetylglucosaminyltransferase|alpha-mannoside beta-1,6-N-acetylglucosaminyltransferase V|mannoside acetylglucosaminyltransferase 5|mannosyl (alpha-1,6-)-glycoprotein beta-1,6-N-acetyl-glucosaminyltransferase	2q21.2-q21.3	2	NC_000002.12	134119922	134454621	plus	24	601774
1038	9606	Homo sapiens	7003	0	live	TEAD1	AA, NTEF-1, REF1, TCF-13, TCF13, TEAD-1, TEF-1	TEA domain transcription factor 1	transcriptional enhancer factor TEF-1|TEA domain family member 1 (SV40 transcriptional enhancer factor)|protein GT-IIC|transcription factor 13|transcriptional enhancer factor 1	11p15.3	11	NC_000011.10	12674421	12944737	plus	13	189967
1039	9606	Homo sapiens	10755	0	live	GIPC1	C19orf3, GIPC, GLUT1CBP, Hs.6454, IIP-1, NIP, OPDM2, RGS19IP1, SEMCAP, SYNECTIIN, SYNECTIN, TIP-2	GIPC PDZ domain containing family member 1	PDZ domain-containing protein GIPC1|GAIP C-terminus-interacting protein|GLUT1 C-terminal binding protein|IGF-1 receptor interacting protein 1|RGS-GAIP-interacting protein|RGS19-interacting protein 1|regulator of G-protein signalling 19 interacting protein 1|tax interaction protein 2	19p13.12	19	NC_000019.10	14477759	14496149	minus	9	605072
1040	9606	Homo sapiens	199	0	live	AIF1	AIF-1, IBA1, IRT-1, IRT1	allograft inflammatory factor 1	allograft inflammatory factor 1|interferon gamma responsive transcript|ionized calcium-binding adapter molecule 1|protein G1	6p21.33	6	NC_000006.12	31615212	31617015	plus	5	601833
1041	9606	Homo sapiens	118429	0	live	ANTXR2	CMG-2, CMG2, HFS, ISH, JHF	ANTXR cell adhesion molecule 2	anthrax toxin receptor 2|capillary morphogenesis gene 2 protein|capillary morphogenesis protein 2	4q21.21	4	NC_000004.12	79901146	80073472	minus	18	608041
1042	9606	Homo sapiens	6363	0	live	CCL19	CKb11, ELC, MIP-3b, MIP3B, SCYA19	C-C motif chemokine ligand 19	C-C motif chemokine 19|CC chemokine ligand 19|CK beta-11|EBI1-ligand chemokine|MIP-3-beta|beta chemokine exodus-3|chemokine (C-C motif) ligand 19|epstein-Barr virus-induced molecule 1 ligand chemokine|exodus-3|macrophage inflammatory protein 3-beta|small inducible cytokine subfamily A (Cys-Cys), member 19|small-inducible cytokine A19	9p13.3	9	NC_000009.12	34689570	34691276	minus	4	602227
1043	9606	Homo sapiens	1793	0	live	DOCK1	DOCK180, ced5	dedicator of cytokinesis 1	dedicator of cytokinesis protein 1|180 kDa protein downstream of CRK|DOwnstream of CrK	10q26.2	10	NC_000010.11	126905428	127452517	plus	59	601403
1044	9606	Homo sapiens	1512	0	live	CTSH	ACC-4, ACC-5, ACC4, ACC5, CPSB	cathepsin H	pro-cathepsin H|N-benzoylarginine-beta-naphthylamide hydrolase|aleurain|cathepsin B3|cathepsin BA	15q25.1	15	NC_000015.10	78921058	78945098	minus	14	116820
1045	9606	Homo sapiens	10550	0	live	ARL6IP5	DERP11, GTRAP3-18, HSPC127, JWA, PRAF3, Yip6b, addicsin, hp22, jmx	ADP ribosylation factor like GTPase 6 interacting protein 5	PRA1 family protein 3|ADP-ribosylation factor GTPase 6 interacting protein 5|ADP-ribosylation factor-like 6 interacting protein 5|ADP-ribosylation factor-like protein 6-interacting protein 5|ADP-ribosylation-like factor 6 interacting protein 5|ARL-6-interacting protein 5|JM5|PRA1 domain family 3|aip-5|cytoskeleton-related vitamin A-responsive protein|dermal papilla derived protein 11|glutamate tr…	3p14.1	3	NC_000003.12	69084937	69106092	plus	3	605709
1046	9606	Homo sapiens	407034	0	live	MIR30E	MIRN30E, mir-30e	microRNA 30e	hsa-mir-30e	1p34.2	1	NC_000001.11	40754355	40754446	plus	1
1047	9606	Homo sapiens	10746	0	live	MAP3K2	MEKK2, MEKK2B	mitogen-activated protein kinase kinase kinase 2	mitogen-activated protein kinase kinase kinase 2|MAP/ERK kinase kinase 2|MAPK/ERK kinase kinase 2|MEK kinase 2|MEKK 2	2q14.3	2	NC_000002.12	127298668	127388465	minus	18	609487
1048	9606	Homo sapiens	23509	0	live	POFUT1	DDD2, FUT12, O-FUT, O-Fuc-T, O-FucT-1, OFUCT1	protein O-fucosyltransferase 1	GDP-fucose protein O-fucosyltransferase 1|o-fucosyltransferase protein|peptide-O-fucosyltransferase 1	20q11.21	20	NC_000020.11	32207880	32238658	plus	9	607491
1049	9606	Homo sapiens	406930	0	live	MIR138-2	MIRN138-2, mir-138-2	microRNA 138-2	hsa-mir-138-2	16q13	16	NC_000016.10	56858518	56858601	plus	1	613395
1050	9606	Homo sapiens	4301	0	live	AFDN	AF6, MLL-AF6, MLLT4, l-afadin	afadin, adherens junction formation factor	afadin|ALL1-fused gene from chromosome 6 protein|myeloid/lymphoid or mixed-lineage leukemia (trithorax homolog, Drosophila); translocated to, 4|myeloid/lymphoid or mixed-lineage leukemia; translocated to, 4|protein AF-6	6q27	6	NC_000006.12	167826564	167972023	plus	36	159559
1051	9606	Homo sapiens	5364	0	live	PLXNB1	PLEXIN-B1, PLXN5, SEP	plexin B1	plexin-B1|plexin 5|semaphorin receptor SEP	3p21.31	3	NC_000003.12	48403854	48430324	minus	44	601053
1052	9606	Homo sapiens	3067	0	live	HDC		histidine decarboxylase	histidine decarboxylase	15q21.2	15	NC_000015.10	50241945	50266049	minus	15	142704
1053	9606	Homo sapiens	5754	0	live	PTK7	CCK-4, CCK4	protein tyrosine kinase 7 (inactive)	inactive tyrosine-protein kinase 7|PTK7 protein tyrosine kinase 7|colon carcinoma kinase 4|pseudo tyrosine kinase receptor 7|tyrosine-protein kinase-like 7	6p21.1	6	NC_000006.12	43076314	43161720	plus	21	601890
1054	9606	Homo sapiens	83706	0	live	FERMT3	KIND3, MIG-2, MIG2B, UNC112C, URP2, URP2SF	fermitin family member 3	fermitin family homolog 3|MIG2-like protein|UNC-112 related protein 2|kindlin 3|unc-112-related protein 2	11q13.1	11	NC_000011.10	64205920	64223891	plus	18	607901
1055	9606	Homo sapiens	9982	0	live	FGFBP1	FGF-BP, FGF-BP1, FGFBP, FGFBP-1, HBP17	fibroblast growth factor binding protein 1	fibroblast growth factor-binding protein 1|17 kDa HBGF-binding protein|17 kDa heparin-binding growth factor-binding protein|FGF-binding protein 1|heparin-binding growth factor binding protein	4p15.32	4	NC_000004.12	15935577	15938740	minus	3	607737
1056	9606	Homo sapiens	407001	0	live	MIR218-2	MIRN218-2, mir-218-2	microRNA 218-2	hsa-mir-218-2	5q34	5	NC_000005.10	168768146	168768255	minus	1	616771
1057	9606	Homo sapiens	84168	0	live	ANTXR1	ATR, GAPO, TEM8	ANTXR cell adhesion molecule 1	anthrax toxin receptor 1|2310008J16Rik|2810405N18Rik|tumor endothelial marker 8	2p13.3	2	NC_000002.12	69013144	69249327	plus	23	606410
1058	9606	Homo sapiens	6489	0	live	ST8SIA1	GD3S, SIAT8, SIAT8-A, SIAT8A, ST8SiaI	ST8 alpha-N-acetyl-neuraminide alpha-2,8-sialyltransferase 1	alpha-N-acetylneuraminide alpha-2,8-sialyltransferase|ST8 alpha-N-acetylneuraminate alpha-2,8-sialyltransferase 1|alpha-2,8-sialyltransferase 8A|disialoganglioside (GD3) synthase|ganglioside GD3 synthase|ganglioside GT3 synthase|ganglioside-specific alpha-2,8-polysialyltransferase|sialyltransferase 8 (alpha-N-acetylneuraminate: alpha-2,8-sialytransferase, GD3 synthase) A|sialyltransferase 8A (alp…	12p12.1	12	NC_000012.12	22193391	22334714	minus	5	601123
1059	9606	Homo sapiens	2253	0	live	FGF8	AIGF, FGF-8, HBGF-8, HH6, KAL6	fibroblast growth factor 8	fibroblast growth factor 8|androgen-induced growth factor|fibroblast growth factor 8 (androgen-induced)|heparin-binding growth factor 8	10q24.32	10	NC_000010.11	101770109	101780369	minus	7	600483
1060	9606	Homo sapiens	407016	0	live	MIR26A2	MIRN26A2, mir-26a-2	microRNA 26a-2	hsa-mir-26a-2	12q14.1	12	NC_000012.12	57824609	57824692	minus	1	613057
1061	9606	Homo sapiens	9043	0	live	SPAG9	CT89, HLC-6, HLC4, HLC6, JIP-4, JIP4, JLP, PHET, PIG6	sperm associated antigen 9	C-Jun-amino-terminal kinase-interacting protein 4|JNK interacting protein|JNK/SAPK-associated protein|Max-binding protein|c-Jun NH2-terminal kinase-associated leucine zipper protein|cancer/testis antigen 89|human lung cancer oncogene 6 protein|lung cancer oncogene 4|mitogen-activated protein kinase 8-interacting protein 4|proliferation-inducing gene 6|protein highly expressed in testis|sperm asso…	17q21.33	17	NC_000017.11	50962174	51120868	minus	34	605430
1062	9606	Homo sapiens	29028	0	live	ATAD2	ANCCA, CT137, PRO2000	ATPase family AAA domain containing 2	ATPase family AAA domain-containing protein 2|AAA nuclear coregulator cancer-associated protein	8q24.13	8	NC_000008.11	123319850	123396447	minus	28	611941
1063	9606	Homo sapiens	57291	0	live	DANCR	AGU2, ANCR, KIAA0114, SNHG13, lncRNA-ANCR	differentiation antagonizing non-protein coding RNA	adipogenesis up-regulated transcript 2|anti-differentiation ncRNA|anti-differentiation noncoding RNA|small nucleolar RNA host gene 13 (non-protein coding)	4q12	4	NC_000004.12	52712394	52720697	plus	5	614625
1064	9606	Homo sapiens	10215	0	live	OLIG2	BHLHB1, OLIGO2, PRKCBP2, RACK17, bHLHe19	oligodendrocyte transcription factor 2	oligodendrocyte transcription factor 2|basic domain, helix-loop-helix protein, class B, 1|class B basic helix-loop-helix protein 1|class E basic helix-loop-helix protein 19|human protein kinase C-binding protein RACK17|oligodendrocyte lineage transcription factor 2|oligodendrocyte-specific bHLH transcription factor 2|protein kinase C-binding protein 2	21q22.11	21	NC_000021.9	33025935	33029196	plus	2	606386
1065	9606	Homo sapiens	4142	0	live	MAS1	MAS, MGRA	MAS1 proto-oncogene, G protein-coupled receptor	proto-oncogene Mas|MAS1 oncogene|Mas-related G protein-coupled receptor A	6q25.3	6	NC_000006.12	159890988	159917447	plus	3	165180
1066	9606	Homo sapiens	7127	0	live	TNFAIP2	B94, EXOC3L3	TNF alpha induced protein 2	tumor necrosis factor alpha-induced protein 2|exocyst complex component 3-like 3|primary response gene B94 protein|tumor necrosis factor, alpha induced protein 2	14q32.32	14	NC_000014.9	103121175	103137439	plus	14	603300
1067	9606	Homo sapiens	9294	0	live	S1PR2	AGR16, DFNB68, EDG-5, EDG5, Gpcr13, H218, LPB2, S1P2	sphingosine-1-phosphate receptor 2	sphingosine 1-phosphate receptor 2|CTD-2369P2.2|S1P receptor 2|S1P receptor EDG5|S1P receptor Edg-5|deafness, autosomal recessive 68|endothelial differentiation G-protein coupled receptor 5|endothelial differentiation, sphingolipid G-protein-coupled receptor, 5|sphingosine 1-phosphate receptor Edg-5	19p13.2	19	NC_000019.10	10221433	10231331	minus	2	605111
1068	9606	Homo sapiens	2925	0	live	GRPR	BB2, BB2R	gastrin releasing peptide receptor	gastrin-releasing peptide receptor|GRP-R|GRP-preferring bombesin receptor|bombesin receptor 2	Xp22.2	X	NC_000023.11	16123565	16153518	plus	3	305670
1069	9606	Homo sapiens	5927	0	live	KDM5A	RBBP-2, RBBP2, RBP2	lysine demethylase 5A	lysine-specific demethylase 5A|Jumonji, AT rich interactive domain 1A (RBP2-like)|[histone H3]-trimethyl-L-lysine(4) demethylase 5A|histone demethylase JARID1A|jumonji/ARID domain-containing protein 1A|lysine (K)-specific demethylase 5A|retinoblastoma binding protein 2	12p13.33	12	NC_000012.12	280057	389320	minus	28	180202
1070	9606	Homo sapiens	10370	0	live	CITED2	ASD8, MRG-1, MRG1, P35SRJ, VSD2	Cbp/p300 interacting transactivator with Glu/Asp rich carboxy-terminal domain 2	cbp/p300-interacting transactivator 2|MSG-related protein 1|MSG1-related gene 1|melanocyte-specific gene 1-related gene 1	6q24.1	6	NC_000006.12	139371807	139374648	minus	4	602937
1071	9606	Homo sapiens	1758	0	live	DMP1	ARHP, ARHR, DMP-1	dentin matrix acidic phosphoprotein 1	dentin matrix acidic phosphoprotein 1|dentin matrix protein 1	4q22.1	4	NC_000004.12	87650280	87664357	plus	7	600980
1072	9606	Homo sapiens	2673	0	live	GFPT1	CMS12, CMSTA1, GFA, GFAT, GFAT 1, GFAT1, GFAT1m, GFPTL, MSLG, GFPT1	glutamine--fructose-6-phosphate transaminase 1	glutamine--fructose-6-phosphate aminotransferase [isomerizing] 1|D-fructose-6-phosphate amidotransferase 1|glucosamine--fructose-6-phosphate aminotransferase [isomerizing] 1|glutamine:fructose-6-phosphate amidotransferase 1|hexosephosphate aminotransferase 1	2p13.3	2	NC_000002.12	69319780	69387227	minus	21	138292
1073	9606	Homo sapiens	574511	0	live	MIR506	MIRN506, hsa-mir-506, mir-506	microRNA 506		Xq27.3	X	NC_000023.11	147230720	147230843	minus	1	300877
1074	9606	Homo sapiens	8535	0	live	CBX4	NBP16, PC2	chromobox 4	E3 SUMO-protein ligase CBX4|NS5ATP1-binding protein 16|Pc class 2 homolog|chromobox homolog 4 (Pc class homolog, Drosophila)|chromobox protein homolog 4|chromobox-like protein 4|polycomb 2 homolog	17q25.3	17	NC_000017.11	79833156	79839440	minus	6	603079
1075	9606	Homo sapiens	8503	0	live	PIK3R3	p55, p55-GAMMA, p55PIK	phosphoinositide-3-kinase regulatory subunit 3	phosphatidylinositol 3-kinase regulatory subunit gamma|PI3-kinase regulatory subunit gamma|PI3-kinase subunit p55-gamma|PI3K regulatory subunit gamma|phosphatidylinositol 3-kinase 55 kDa regulatory subunit gamma|phosphatidylinositol 3-kinase, regulatory subunit, polypeptide 3 (p55, gamma)|phosphoinositide-3-kinase, regulatory subunit 3 (gamma)|ptdIns-3-kinase regulatory subunit p55-gamma	1p34.1	1	NC_000001.11	46040140	46174901	minus	14	606076
1076	9606	Homo sapiens	406890	0	live	MIRLET7G	LET7G, MIRNLET7G, hsa-let-7g, let-7g	microRNA let-7g		3p21.2	3	NC_000003.12	52268278	52268361	minus	1	612102
1077	9606	Homo sapiens	2294	0	live	FOXF1	ACDMPV, FKHL5, FREAC1	forkhead box F1	forkhead box protein F1|FREAC-1|Forkhead, drosophila, homolog-like 5|forkhead-related activator 1|forkhead-related protein FKHL5|forkhead-related transcription factor 1	16q24.1	16	NC_000016.10	86510527	86515422	plus	2	601089
1078	9606	Homo sapiens	56547	0	live	MMP26		matrix metallopeptidase 26	matrix metalloproteinase-26|MMP-26|endometase|matrilysin 2	11p15.4	11	NC_000011.10	4988191	4992429	plus	7	605470
1079	9606	Homo sapiens	23642	0	live	SNHG1	LINC00057, NCRNA00057, U22HG, UHG, lncRNA16	small nucleolar RNA host gene 1	U22 snoRNA host|long intergenic non-protein coding RNA 57|small nucleolar RNA host gene 1 (non-protein coding)	11q12.3	11	NC_000011.10	62851978	62855885	minus	11	603222
1080	9606	Homo sapiens	441951	0	live	ZFAS1	C20orf199, HSUP1, HSUP2, NCRNA00275, ZNFX1-AS1	ZNFX1 antisense RNA 1	ZNFX1 antisense RNA 1 (non-protein coding)|ZNFX1 antisense gene protein 1	20q13.13	20	NC_000020.11	49278178	49289260	plus	5
1081	9606	Homo sapiens	407047	0	live	MIR9-2	MIRN9-2, hsa-mir-9-2, miRNA9-2, mir-9-2	microRNA 9-2		5q14.3	5	NC_000005.10	88666853	88666939	minus	1	611187
1082	9606	Homo sapiens	10276	0	live	NET1	ARHGEF8A, NET1	neuroepithelial cell transforming 1	neuroepithelial cell-transforming gene 1 protein|Rho guanine nucleotide exchange factor (GEF) 8|epididymis secretory sperm binding protein|guanine nucleotide regulatory protein (oncogene)|neuroepithelioma transforming gene 1|p65 Net1 proto-oncogene protein|small GTP-binding protein regulator	10p15.1	10	NC_000010.11	5412557	5459056	plus	13	606450
1083	9606	Homo sapiens	3213	0	live	HOXB3	HOX2, HOX2G, Hox-2.7	homeobox B3	homeobox protein Hox-B3|homeo box 2G|homeobox protein Hox-2.7|homeobox protein Hox-2G	17q21.32	17	NC_000017.11	48548870	48590272	minus	9	142966
1084	9606	Homo sapiens	28964	0	live	GIT1		GIT ArfGAP 1	ARF GTPase-activating protein GIT1|ARF GAP GIT1|CAT-1|CAT1|G protein-coupled receptor kinase interacting ArfGAP 1|G protein-coupled receptor kinase-interactor 1|GRK-interacting protein 1|cool-associated and tyrosine-phosphorylated protein 1	17q11.2	17	NC_000017.11	29573475	29589648	minus	21	608434
1085	9606	Homo sapiens	11061	0	live	CNMD	BRICD3, CHM-I, CHM1, LECT1, MYETS1	chondromodulin	leukocyte cell-derived chemotaxin 1|BRICHOS domain containing 3|chondromodulin-1|chondromodulin-I|leukocyte cell derived chemotaxin 1|multiple myeloma tumor suppressor 1	13q14.3	13	NC_000013.11	52703264	52739820	minus	7	605147
1086	9606	Homo sapiens	406905	0	live	MIR1-2	MIRN1-2, hsa-mir-1-2, miRNA1-2, mir-1-2	microRNA 1-2		18q11.2	18	NC_000018.10	21829004	21829088	minus	1	610252
1087	9606	Homo sapiens	29117	0	live	BRD7	BP75, CELTIX1, NAG4	bromodomain containing 7	bromodomain-containing protein 7|75 kDa bromodomain protein|protein CELTIX-1	16q12.1	16	NC_000016.10	50315957	50368988	minus	18	618489
1088	9606	Homo sapiens	25818	0	live	KLK5	KLK-L2, KLKL2, SCTE	kallikrein related peptidase 5	kallikrein-5|kallikrein-like protein 2|stratum corneum tryptic enzyme	19q13.41	19	NC_000019.10	50943299	50953038	minus	7	605643
1089	9606	Homo sapiens	5797	0	live	PTPRM	PTPRL1, R-PTP-MU, RPTPM, RPTPU, hR-PTPu	protein tyrosine phosphatase receptor type M	receptor-type tyrosine-protein phosphatase mu|protein tyrosine phosphatase mu|protein tyrosine phosphatase, receptor type, mu polypeptide	18p11.23	18	NC_000018.10	7567316	8406859	plus	41	176888
1090	9606	Homo sapiens	660	0	live	BMX	ETK, PSCTK2, PSCTK3	BMX non-receptor tyrosine kinase	cytoplasmic tyrosine-protein kinase BMX|BTK-like on X chromosome|Etk/Bmx cytosolic tyrosine kinase|NTK38 tyrosine kinase|bone marrow tyrosine kinase gene in chromosome X protein|epithelial and endothelial tyrosine kinase	Xp22.2	X	NC_000023.11	15500777	15556519	plus	20	300101
1091	9606	Homo sapiens	5774	0	live	PTPN3	PTP-H1, PTPH1	protein tyrosine phosphatase non-receptor type 3	tyrosine-protein phosphatase non-receptor type 3|cytoskeletal-associated protein tyrosine phosphatase|protein-tyrosine phosphatase H1	9q31.3	9	NC_000009.12	109375694	109538395	minus	33	176877
1092	9606	Homo sapiens	442915	0	live	MIR370	MIRN370, hsa-mir-370, mir-370	microRNA 370		14q32.31	14	NC_000014.9	100911139	100911213	plus	1	612553
1093	9606	Homo sapiens	90993	0	live	CREB3L1	OASIS, OI16	cAMP responsive element binding protein 3 like 1	cyclic AMP-responsive element-binding protein 3-like protein 1|BBF-2 homolog|cAMP-responsive element-binding protein 3-like protein 1|old astrocyte specifically-induced substance	11p11.2	11	NC_000011.10	46277661	46321409	plus	13	616215
1094	9606	Homo sapiens	144455	0	live	E2F7		E2F transcription factor 7	transcription factor E2F7|E2F-7	12q21.2	12	NC_000012.12	77021251	77065580	minus	14	612046
1095	9606	Homo sapiens	8325	0	live	FZD8	FZ-8, hFZ8	frizzled class receptor 8	frizzled-8|frizzled 8, seven transmembrane spanning receptor|frizzled family receptor 8|frizzled homolog 8	10p11.21	10	NC_000010.11	35638249	35641434	minus	1	606146
1096	9606	Homo sapiens	22992	0	live	KDM2A	CXXC8, FBL11, FBL7, FBXL11, JHDM1A, LILINA	lysine demethylase 2A	lysine-specific demethylase 2A|CXXC-type zinc finger protein 8|F-box and leucine-rich repeat protein 11|F-box/LRR-repeat protein 11|[Histone-H3]-lysine-36 demethylase 1A|jmjC domain-containing histone demethylation protein 1A|jumonji C domain-containing histone demethylase 1A|lysine (K)-specific demethylase 2A	11q13.2	11	NC_000011.10	67119263	67258082	plus	25	605657
1097	9606	Homo sapiens	8718	0	live	TNFRSF25	APO-3, DDR3, DR3, GEF720, LARD, PLEKHG5, TNFRSF12, TR3, TRAMP, WSL-1, WSL-LR	TNF receptor superfamily member 25	tumor necrosis factor receptor superfamily member 25|Guanine nucleotide exchange factor 720|PH domain-containing family G member 5|Pleckstrin homology domain-containing family G member 5|apoptosis inducing receptor|apoptosis-inducing receptor AIR|apoptosis-mediating receptor DR3|apoptosis-mediating receptor TRAMP|death domain receptor 3 soluble form|death receptor beta|lymphocyte-associated recep…	1p36.31	1	NC_000001.11	6460786	6466195	minus	10	603366
1098	9606	Homo sapiens	2119	0	live	ETV5	ERM	ETS variant transcription factor 5	ETS translocation variant 5|ETS variant 5|ets-related molecule|ets-related protein ERM	3q27.2	3	NC_000003.12	186046314	186109089	minus	13	601600
1099	9606	Homo sapiens	406960	0	live	MIR184	EDICT, MIRN184, miR-184	microRNA 184	hsa-mir-184	15q25.1	15	NC_000015.10	79209788	79209871	plus	1	613146
1100	9606	Homo sapiens	84870	0	live	RSPO3	CRISTIN1, PWTSR, THSD2	R-spondin 3	R-spondin-3|R-spondin 3 homolog|protein with TSP type-1 repeat|roof plate-specific spondin-3|thrombospondin type-1 domain-containing protein 2|thrombospondin, type I, domain containing 2	6q22.33	6	NC_000006.12	127118671	127199481	plus	7	610574
1101	9606	Homo sapiens	154810	0	live	AMOTL1	JEAP	angiomotin like 1	angiomotin-like protein 1|junction-enriched and associated protein	11q21	11	NC_000011.10	94706418	94876748	plus	19	614657
1102	9606	Homo sapiens	10894	0	live	LYVE1	CRSBP-1, HAR, LYVE-1, XLKD1	lymphatic vessel endothelial hyaluronan receptor 1	lymphatic vessel endothelial hyaluronic acid receptor 1|cell surface retention sequence binding protein-1|extracellular link domain-containing 1|extracellular link domain-containing protein 1|hyaluronic acid receptor	11p15.4	11	NC_000011.10	10556966	10568665	minus	6	605702
1103	9606	Homo sapiens	2972	0	live	BRF1	BRF, BRF-1, CFDS, GTF3B, HEL-S-76p, TAF3B2, TAF3C, TAFIII90, TF3B90, TFIIIB90, hBRF	BRF1 RNA polymerase III transcription initiation factor subunit	transcription factor IIIB 90 kDa subunit|B - related factor 1|BRF1 homolog, subunit of RNA polymerase III transcription initiation factor IIIB|BRF1, RNA polymerase III transcription initiation factor 90 kDa subunit|TATA box binding protein (TBP)-associated factor 3C|TATA box binding protein (TBP)-associated factor, RNA polymerase III, GTF3B subunit 2|TBP - associated factor, RNA polymerase III, 9…	14q32.33	14	NC_000014.9	105209286	105315577	minus	23	604902
1104	9606	Homo sapiens	29775	0	live	CARD10	BIMP1, CARMA3	caspase recruitment domain family member 10	caspase recruitment domain-containing protein 10|Bcl10 binding protein and activator of NFKB|CARD-containing MAGUK 3 protein|CARD-containing MAGUK protein 3|carma 3	22q13.1	22	NC_000022.11	37490362	37519415	minus	20	607209
1105	9606	Homo sapiens	8237	0	live	USP11	UHX1	ubiquitin specific peptidase 11	ubiquitin carboxyl-terminal hydrolase 11|deubiquitinating enzyme 11|ubiquitin carboxyl-terminal hydrolase, X-linked|ubiquitin thioesterase 11|ubiquitin thiolesterase 11|ubiquitin-specific processing protease 11	Xp11.3	X	NC_000023.11	47233009	47248328	plus	23	300050
1106	9606	Homo sapiens	28984	0	live	RGCC	C13orf15, RGC-32, RGC32, bA157L14.2	regulator of cell cycle	regulator of cell cycle RGCC|response gene to complement 32 protein	13q14.11	13	NC_000013.11	41457411	41470876	plus	7	610077
1107	9606	Homo sapiens	5606	0	live	MAP2K3	MAPKK3, MEK3, MKK3, PRKMK3, SAPKK-2, SAPKK2	mitogen-activated protein kinase kinase 3	dual specificity mitogen-activated protein kinase kinase 3|MAP kinase kinase 3|MAPK/ERK kinase 3|MAPKK 3|MEK 3|SAPK kinase 2|stress-activated protein kinase kinase 2	17p11.2	17	NC_000017.11	21284679	21315240	plus	16	602315
1108	9606	Homo sapiens	100302142	0	live	MIR1246	MIRN1246, hsa-mir-1246	microRNA 1246		2q31.1	2	NC_000002.12	176600980	176601052	minus	1
1109	9606	Homo sapiens	27123	0	live	DKK2	DKK-2	dickkopf WNT signaling pathway inhibitor 2	dickkopf-related protein 2|dickkopf 2 homolog|dickkopf homolog 2|dickkopf-2|hDkk-2	4q25	4	NC_000004.12	106921802	107036313	minus	4	605415
1110	9606	Homo sapiens	10272	0	live	FSTL3	FLRG, FSRP	follistatin like 3	follistatin-related protein 3|follistatin-like 3 (secreted glycoprotein)|follistatin-like protein 3|follistatin-related gene protein	19p13.3	19	NC_000019.10	676392	683385	plus	5	605343
1111	9606	Homo sapiens	4232	0	live	MEST	PEG1	mesoderm specific transcript	mesoderm-specific transcript homolog protein|paternally-expressed gene 1 protein	7q32.2	7	NC_000007.14	130486175	130506465	plus	15	601029
1112	9606	Homo sapiens	406918	0	live	MIR129-2	MIR-129b, MIRN129-2, mir-129-2	microRNA 129-2	hsa-mir-129-2	11p11.2	11	NC_000011.10	43581394	43581483	plus	1
1113	9606	Homo sapiens	7103	0	live	TSPAN8	CO-029, TM4SF3	tetraspanin 8	tetraspanin-8|transmembrane 4 superfamily member 3|tspan-8|tumor-associated antigen CO-029	12q21.1	12	NC_000012.12	71125093	71157999	minus	10	600769
1114	9606	Homo sapiens	9448	0	live	MAP4K4	FLH21957, HEL-S-31, HGK, MEKKK4, NIK	mitogen-activated protein kinase kinase kinase kinase 4	mitogen-activated protein kinase kinase kinase kinase 4|HPK/GCK-like kinase HGK|MAPK/ERK kinase kinase kinase 4|MEK kinase kinase 4|Ste20 group protein kinase HGK|epididymis secretory protein Li 31|hepatocyte progenitor kinase-like/germinal center kinase-like kinase|nck-interacting kinase	2q11.2	2	NC_000002.12	101697703	101894690	plus	33	604666
1115	9606	Homo sapiens	5547	0	live	PRCP	HUMPCP, PCP	prolylcarboxypeptidase	lysosomal Pro-X carboxypeptidase|angiotensinase C|lysosomal carboxypeptidase C|proline carboxypeptidase	11q14.1	11	NC_000011.10	82822936	82901740	minus	11	176785
1116	9606	Homo sapiens	3232	0	live	HOXD3	HOX1D, HOX4, HOX4A, Hox-4.1	homeobox D3	homeobox protein Hox-D3|Hox-4.1, mouse, homolog of|homeo box D3|homeobox protein Hox-4A	2q31.1	2	NC_000002.12	176157307	176173102	plus	8	142980
1117	9606	Homo sapiens	100033819	0	live	MIR675	MIRN675, hsa-mir-675	microRNA 675		11p15.5	11	NC_000011.10	1996759	1996831	minus	1	615509
1118	9606	Homo sapiens	9500	0	live	MAGED1	DLXIN-1, NRAGE	MAGE family member D1	melanoma-associated antigen D1|MAGE tumor antigen CCF|MAGE-D1 antigen|melanoma antigen family D, 1|melanoma antigen family D1|neurotrophin receptor-interacting MAGE homolog	Xp11.22	X	NC_000023.11	51802998	51902354	plus	18	300224
1119	9606	Homo sapiens	51438	0	live	MAGEC2	CT10, HCA587, MAGEE1	MAGE family member C2	melanoma-associated antigen C2|MAGE-C2 antigen|MAGE-E1 antigen|cancer/testis antigen 10|hepatocellular cancer antigen 587|hepatocellular carcinoma-associated antigen 587|melanoma antigen family C, 2|melanoma antigen family C2|melanoma antigen, family E, 1, cancer/testis specific	Xq27.2	X	NC_000023.11	142202342	142205290	minus	3	300468
1120	9606	Homo sapiens	60495	0	live	HPSE2	HPA2, HPR2, UFS, UFS1	heparanase 2 (inactive)	inactive heparanase-2|heparanase 3|heparanase-like protein	10q24.2	10	NC_000010.11	98457077	99235875	minus	18	613469
1121	9606	Homo sapiens	8399	0	live	PLA2G10	GXPLA2, GXSPLA2, SPLA2, sPLA2-X	phospholipase A2 group X	group 10 secretory phospholipase A2|group X secretory phospholipase A2|phosphatidylcholine 2-acylhydrolase 10	16p13.12	16	NC_000016.10	14672548	14694662	minus	8	603603
1122	9606	Homo sapiens	406954	0	live	MIR181A2	MIRN181A, MIRN181A2, hsa-mir-181a-2, mir-181a-2	microRNA 181a-2	hsa-mir-181a	9q33.3	9	NC_000009.12	124692442	124692551	plus	1	612743
1123	9606	Homo sapiens	3381	0	live	IBSP	BNSP, BSP, BSP-II, SP-II	integrin binding sialoprotein	bone sialoprotein 2|BSP II|bone sialoprotein II|cell-binding sialoprotein	4q22.1	4	NC_000004.12	87799554	87812435	plus	7	147563
1124	9606	Homo sapiens	57124	0	live	CD248	CD164L1, TEM1	CD248 molecule	endosialin|2610111G01Rik|CD164 sialomucin-like 1|CD248 antigen, endosialin|CD248 molecule, endosialin|tumor endothelial marker 1	11q13.2	11	NC_000011.10	66314494	66317044	minus	1	606064
1125	9606	Homo sapiens	494326	0	live	MIR377	MIRN377, hsa-mir-377, mir-377	microRNA 377		14q32.31	14	NC_000014.9	101062050	101062118	plus	1
1126	9606	Homo sapiens	147372	0	live	CCBE1	HKLLS1	collagen and calcium binding EGF domains 1	collagen and calcium-binding EGF domain-containing protein 1|full of fluid protein homolog	18q21.32	18	NC_000018.10	59430939	59698181	minus	11	612753
1127	9606	Homo sapiens	3985	0	live	LIMK2		LIM domain kinase 2	LIM domain kinase 2	22q12.2	22	NC_000022.11	31212298	31280080	plus	18	601988
1128	9606	Homo sapiens	56034	0	live	PDGFC	FALLOTEIN, SCDGF	platelet derived growth factor C	platelet-derived growth factor C|PDGF-C|VEGF-E|secretory growth factor-like protein|spinal cord-derived growth factor	4q32.1	4	NC_000004.12	156760454	156971799	minus	9	608452
1129	9606	Homo sapiens	56648	0	live	EIF5A2	EIF-5A2, eIF5AII	eukaryotic translation initiation factor 5A2	eukaryotic translation initiation factor 5A-2|eIF-5A-2|eukaryotic initiation factor 5A	3q26.2	3	NC_000003.12	170888418	170908637	minus	5	605782
1130	9606	Homo sapiens	81839	0	live	VANGL1	KITENIN, LPP2, STB2, STBM2	VANGL planar cell polarity protein 1	vang-like protein 1|KAI1 C-terminal interacting tetraspanin|loop-tail protein 2 homolog|strabismus 2|van Gogh-like protein 1|vang-like 1 (van gogh, Drosophila)	1p13.1	1	NC_000001.11	115641970	115698224	plus	9	610132
1131	9606	Homo sapiens	442892	0	live	MIR148B	MIRN148B, mir-148b	microRNA 148b	hsa-mir-148b	12q13.13	12	NC_000012.12	54337216	54337314	plus	1	613787
1132	9606	Homo sapiens	407032	0	live	MIR30C2	MIRN30C2, mir-30c-2	microRNA 30c-2	hsa-mir-30c-2|miR-30c	6q13	6	NC_000006.12	71376960	71377031	minus	1
1133	9606	Homo sapiens	407022	0	live	MIR296	MIRN296, miRNA296, mir-296	microRNA 296	hsa-mir-296	20q13.32	20	NC_000020.11	58817615	58817694	minus	1	610945
1134	9606	Homo sapiens	26509	0	live	MYOF	FER1L3	myoferlin	myoferlin|fer-1-like 3, myoferlin|fer-1-like family member 3|fer-1-like protein 3	10q23.33	10	NC_000010.11	93306429	93482505	minus	59	604603
1135	9606	Homo sapiens	6299	0	live	SALL1	HEL-S-89, HSAL1, Sal-1, TBS, ZNF794	spalt like transcription factor 1	sal-like protein 1|epididymis secretory protein Li 89|zinc finger protein 794|zinc finger protein SALL1|zinc finger protein Spalt-1	16q12.1	16	NC_000016.10	51135975	51151270	minus	4	602218
1136	9606	Homo sapiens	5796	0	live	PTPRK	R-PTP-kappa	protein tyrosine phosphatase receptor type K	receptor-type tyrosine-protein phosphatase kappa|dJ480J14.2.1 (protein tyrosine phosphatase, receptor type, K (R-PTP-KAPPA, protein tyrosine phosphatase kappa , protein tyrosine phosphatase kappa|protein-tyrosine phosphatase kappa|protein-tyrosine phosphatase, receptor type, kappa	6q22.33	6	NC_000006.12	127968785	128520603	minus	40	602545
1137	9606	Homo sapiens	30817	0	live	ADGRE2	CD312, CD97, EMR2, VBU	adhesion G protein-coupled receptor E2	adhesion G protein-coupled receptor E2|CD97 antigen|EGF-like module-containing mucin-like hormone receptor-like 2|Leukocyte antigen CD97|egf-like module containing, mucin-like, hormone receptor-like 2	19p13.12	19	NC_000019.10	14732392	14778560	minus	24	606100
1138	9606	Homo sapiens	23678	0	live	SGK3	CISK, SGK2, SGKL	serum/glucocorticoid regulated kinase family member 3	serine/threonine-protein kinase Sgk3|cytokine-independent survival kinase	8q13.1	8	NC_000008.11	66712781	66862022	plus	18	607591
1139	9606	Homo sapiens	23670	0	live	CEMIP2	TMEM2	cell migration inducing hyaluronidase 2	cell surface hyaluronidase|transmembrane protein 2	9q21.13	9	NC_000009.12	71683366	71769532	minus	25	605835
1140	9606	Homo sapiens	57758	0	live	SCUBE2	CEGB1, CEGF1, CEGP1, scube/You	signal peptide, CUB domain and EGF like domain containing 2	signal peptide, CUB and EGF-like domain-containing protein 2	11p15.4	11	NC_000011.10	9019476	9091599	minus	25	611747
1141	9606	Homo sapiens	664617	0	live	MIR542	MIRN542, hsa-mir-542, mir-542	microRNA 542		Xq26.3	X	NC_000023.11	134541341	134541437	minus	1
1142	9606	Homo sapiens	56477	0	live	CCL28	CCK1, MEC, SCYA28	C-C motif chemokine ligand 28	C-C motif chemokine 28|CC chemokine CCL28|chemokine (C-C motif) ligand 28 splice variant chi|mucosae-associated epithelial chemokine|small inducible cytokine A28|small inducible cytokine subfamily A (Cys-Cys), member 28	5p12	5	NC_000005.10	43356972	43412391	minus	8	605240
1143	9606	Homo sapiens	51364	0	live	ZMYND10	BLU, CILD22, DNAAF7, FLU	zinc finger MYND-type containing 10	zinc finger MYND domain-containing protein 10|dynein axonemal assembly factor 7|protein BLu	3p21.31	3	NC_000003.12	50341110	50345732	minus	12	607070
1144	9606	Homo sapiens	10252	0	live	SPRY1	hSPRY1	sprouty RTK signaling antagonist 1	protein sprouty homolog 1|sprouty homolog 1, antagonist of FGF signaling|sprouty, Drosophila, homolog of, 1 (antagonist of FGF signaling)|spry-1	4q28.1	4	NC_000004.12	123396795	123403760	plus	5	602465
1145	9606	Homo sapiens	51474	0	live	LIMA1	EPLIN, LDLCQ8, SREBP3	LIM domain and actin binding 1	LIM domain and actin-binding protein 1|1110021C24Rik|epithelial protein lost in neoplasm beta|sterol regulatory element binding protein 3	12q13.12	12	NC_000012.12	50175780	50283520	minus	12	608364
1146	9606	Homo sapiens	14	0	live	AAMP		angio associated migratory cell protein	angio-associated migratory cell protein	2q35	2	NC_000002.12	218264127	218270181	minus	10	603488
1147	9606	Homo sapiens	64506	0	live	CPEB1	CPE-BP1, CPEB, CPEB-1, h-CPEB, hCPEB-1	cytoplasmic polyadenylation element binding protein 1	cytoplasmic polyadenylation element-binding protein 1|CPE-binding protein 1	15q25.2	15	NC_000015.10	82543201	82648795	minus	18	607342
1148	9606	Homo sapiens	43847	0	live	KLK14	KLK-L6	kallikrein related peptidase 14	kallikrein-14|kallikrein-like protein 6	19q13.41	19	NC_000019.10	51077494	51084210	minus	8	606135
1149	9606	Homo sapiens	50807	0	live	ASAP1	AMAP1, CENTB4, DDEF1, PAG2, PAP, ZG14P	ArfGAP with SH3 domain, ankyrin repeat and PH domain 1	arf-GAP with SH3 domain, ANK repeat and PH domain-containing protein 1|130 kDa phosphatidylinositol 4,5-biphosphate-dependent ARF1 GTPase-activating protein|130 kDa phosphatidylinositol 4,5-bisphosphate-dependent ARF1 GTPase-activating protein|ADP-ribosylation factor-directed GTPase-activating protein 1|ARF GTPase-activating protein 1|DEF-1|PIP2-dependent ARF1 GAP|centaurin, beta 4|development an…	8q24.21-q24.22	8	NC_000008.11	130052104	130443848	minus	37	605953
1150	9606	Homo sapiens	406944	0	live	MIR153-1	MIRN153-1, mir-153-1	microRNA 153-1	hsa-mir-153-1	2q35	2	NC_000002.12	219294111	219294200	minus	1
1151	9606	Homo sapiens	8099	0	live	CDK2AP1	DOC1, DORC1, ST19, doc-1, p12DOC-1	cyclin dependent kinase 2 associated protein 1	cyclin-dependent kinase 2-associated protein 1|CDK2-associated protein 1|Deleted in oral cancer-1|deleted in oral cancer 1|putative oral cancer suppressor	12q24.31	12	NC_000012.12	123260970	123272240	minus	8	602198
1152	9606	Homo sapiens	54756	0	live	IL17RD	HH18, IL-17RD, IL17RLM, SEF	interleukin 17 receptor D	interleukin-17 receptor D|IL-17 receptor D|IL17Rhom|interleukin-17 receptor-like protein|sef homolog	3p14.3	3	NC_000003.12	57089982	57170317	minus	16	606807
1153	9606	Homo sapiens	27022	0	live	FOXD3	AIS1, Genesis, HFH2, VAMAS2	forkhead box D3	forkhead box protein D3|HNF3/FH transcription factor genesis	1p31.3	1	NC_000001.11	63322567	63325128	plus	1	611539
1154	9606	Homo sapiens	221937	0	live	FOXK1	FOXK1L	forkhead box K1	forkhead box protein K1|MNF|myocyte nuclear factor	7p22.1	7	NC_000007.14	4682295	4771442	plus	9	616302
1155	9606	Homo sapiens	6586	0	live	SLIT3	MEGF5, SLIL2, SLIT1, Slit-3, slit2	slit guidance ligand 3	slit homolog 3 protein|multiple EGF-like domains protein 5|multiple epidermal growth factor-like domains protein 5|slit homolog 3	5q34-q35.1	5	NC_000005.10	168661740	169301139	minus	37	603745
1156	9606	Homo sapiens	494337	0	live	MIR425	MIRN425, hsa-mir-425, mir-425	microRNA 425		3p21.31	3	NC_000003.12	49020148	49020234	minus	1
1157	9606	Homo sapiens	57646	0	live	USP28		ubiquitin specific peptidase 28	ubiquitin carboxyl-terminal hydrolase 28|deubiquitinating enzyme 28|ubiquitin carboxyl-terminal hydrolase 28 variant 1|ubiquitin thioesterase 28|ubiquitin thiolesterase 28|ubiquitin-specific-processing protease 28	11q23.2	11	NC_000011.10	113797875	113875572	minus	28	610748
1158	9606	Homo sapiens	9462	0	live	RASAL2	NGAP	RAS protein activator like 2	ras GTPase-activating protein nGAP|RASAL2/ACVR1 fusion|Ras protein activator like 1	1q25.2	1	NC_000001.11	178093729	178478879	plus	23	606136
1159	9606	Homo sapiens	574443	0	live	MIR490	MIRN490, hsa-mir-490, miR-490	microRNA 490		7q33	7	NC_000007.14	136903167	136903294	plus	1	616972
1160	9606	Homo sapiens	5784	0	live	PTPN14	CATLPH, PEZ, PTP36	protein tyrosine phosphatase non-receptor type 14	tyrosine-protein phosphatase non-receptor type 14|cytoskeletal-associated protein tyrosine phosphatase|protein-tyrosine phosphatase pez	1q32.3-q41	1	NC_000001.11	214348700	214551677	minus	21	603155
1161	9606	Homo sapiens	29899	0	live	GPSM2	CMCS, DFNB82, LGN, PINS	G protein signaling modulator 2	G-protein-signaling modulator 2|G-protein signalling modulator 2 (AGS3-like, C. elegans)|mosaic protein LGN	1p13.3	1	NC_000001.11	108875350	108934545	plus	19	609245
1162	9606	Homo sapiens	79733	0	live	E2F8	E2F-8	E2F transcription factor 8	transcription factor E2F8|E2F family member 8	11p15.1	11	NC_000011.10	19224063	19241655	minus	14	612047
1163	9606	Homo sapiens	23710	0	live	GABARAPL1	APG8-LIKE, APG8L, ATG8, ATG8B, ATG8L, GEC1	GABA type A receptor associated protein like 1	gamma-aminobutyric acid receptor-associated protein-like 1|GABA(A) receptor-associated protein-like 1|early estrogen-regulated protein|glandular epithelial cell protein 1	12p13.2	12	NC_000012.12	10212877	10223128	plus	4	607420
1164	9606	Homo sapiens	8288	0	live	EPX	EPO, EPP-PEN, EPXD, EPX	eosinophil peroxidase	eosinophil peroxidase	17q22	17	NC_000017.11	58192726	58205174	plus	13	131399
1165	9606	Homo sapiens	2583	0	live	B4GALNT1	GALGT, GALNACT, GalNAc-T, SPG26	beta-1,4-N-acetyl-galactosaminyltransferase 1	beta-1,4 N-acetylgalactosaminyltransferase 1|GD2 synthase, GM2 synthase|GM2/GD2 synthase|UDP-Gal:betaGlcNAc beta-1,4-N-acetylgalactosaminyltransferase transferase 1|UDP-N-acetyl-alpha-D-galactosamine:(N-acetylneuraminyl)-galactosylglucosylceramide N-acetylgalactosaminyltransferase (GalNAc-T)|beta-1,4-N-acetyl-galactosaminyl transferase 1|beta1,4GalNAc-T	12q13.3	12	NC_000012.12	57623409	57633239	minus	12	601873
1166	9606	Homo sapiens	55750	0	live	AGK	CATC5, CTRCT38, MTDPS10, MULK	acylglycerol kinase	acylglycerol kinase, mitochondrial|hAGK|hsMuLK|multi-substrate lipid kinase|multiple substrate lipid kinase	7q34	7	NC_000007.14	141551410	141662153	plus	19	610345
1167	9606	Homo sapiens	406916	0	live	MIR128-2	MIR128B, MIRN128-2, MIRN128B, mir-128-2, mir-128b	microRNA 128-2	hsa-mir-128-2|hsa-mir-128b|microRNA 128b	3p22.3	3	NC_000003.12	35744476	35744559	plus	1	611769
1168	9606	Homo sapiens	79671	0	live	NLRX1	CLR11.3, DLNB26, NOD26, NOD5, NOD9	NLR family member X1	NLR family member X1|NOD-like receptor X1|caterpiller protein 11.3|nucleotide-binding oligomerization domain protein 26|nucleotide-binding oligomerization domain protein 5|nucleotide-binding oligomerization domain protein 9|nucleotide-binding oligomerization domain, leucine rich repeat containing X1	11q23.3	11	NC_000011.10	119168334	119184016	plus	13	611947
1169	9606	Homo sapiens	80315	0	live	CPEB4	CPE-BP4, hCPEB-4	cytoplasmic polyadenylation element binding protein 4	cytoplasmic polyadenylation element-binding protein 4|CPE-binding protein 4	5q35.2	5	NC_000005.10	173888328	173961980	plus	12	610607
1170	9606	Homo sapiens	442902	0	live	MIR330	MIRN330, hsa-mir-330, mir-330	microRNA 330		19q13.32	19	NC_000019.10	45638994	45639087	minus	1
1171	9606	Homo sapiens	9922	0	live	IQSEC1	ARF-GEP100, ARFGEP100, BRAG2, GEP100, IDDSSBA	IQ motif and Sec7 domain ArfGEF 1	IQ motif and SEC7 domain-containing protein 1|ADP-ribosylation factors guanine nucleotide-exchange protein 100|ADP-ribosylation factors guanine nucleotide-exchange protein 2|IQ motif and Sec7 domain 1|brefeldin A-resistant ARF-GEF2|brefeldin-resistant Arf-GEF 2 protein|epididymis secretory sperm binding protein	3p25.2-p25.1	3	NC_000003.12	12897043	13283257	minus	24	610166
1172	9606	Homo sapiens	25930	0	live	PTPN23	HD-PTP, HDPTP, NEDBASS, PTP-TD14	protein tyrosine phosphatase non-receptor type 23	tyrosine-protein phosphatase non-receptor type 23|his domain-containing protein tyrosine phosphatase|protein tyrosine phosphatase TD14	3p21.31	3	NC_000003.12	47381001	47413435	plus	25	606584
1173	9606	Homo sapiens	5918	0	live	RARRES1	LXNL, PERG-1, TIG1	retinoic acid receptor responder 1	retinoic acid receptor responder protein 1|RAR-responsive protein TIG1|latexin-like|phorbol ester-induced gene 1 protein|retinoic acid receptor responder (tazarotene induced) 1|tazarotene-induced gene 1 protein	3q25.32	3	NC_000003.12	158696892	158732944	minus	6	605090
1174	9606	Homo sapiens	406927	0	live	MIR136	MIRN136, miRNA136, mir-136	microRNA 136	hsa-mir-136	14q32.2	14	NC_000014.9	100884702	100884783	plus	1	611710
1175	9606	Homo sapiens	219931	0	live	TPCN2	SHEP10, TPC2	two pore segment channel 2	two pore calcium channel protein 2|voltage-dependent calcium channel protein TPC2	11q13.3	11	NC_000011.10	69048932	69090597	plus	25	612163
1176	9606	Homo sapiens	26035	0	live	GLCE	HSEPI	glucuronic acid epimerase	D-glucuronyl C5-epimerase|UDP-glucuronic acid epimerase|glucuronyl C5-epimerase|heparan sulfate C5-epimerase|heparan sulfate epimerase|heparin/heparan sulfate-glucuronic acid C5-epimerase|heparosan-N-sulfate-glucuronate 5-epimerase	15q23	15	NC_000015.10	69160555	69272209	plus	10	612134
1177	9606	Homo sapiens	22880	0	live	MORC2	CMT2Z, ZCW3, ZCWCC1	MORC family CW-type zinc finger 2	ATPase MORC2|zinc finger CW-type coiled-coil domain protein 1	22q12.2	22	NC_000022.11	30925130	30968774	minus	27	616661
1178	9606	Homo sapiens	199974	0	live	CYP4Z1	CYP4A20	cytochrome P450 family 4 subfamily Z member 1	cytochrome P450 4Z1|CYPIVZ1|cytochrome P450, family 4, subfamily Z, polypeptide 1	1p33	1	NC_000001.11	47055525	47118320	plus	13	618953
1179	9606	Homo sapiens	56963	0	live	RGMA	RGM	repulsive guidance molecule BMP co-receptor a	repulsive guidance molecule A|RGM domain family, member A|repulsive guidance molecule family member a	15q26.1	15	NC_000015.10	93035271	93089211	minus	7	607362
1180	9606	Homo sapiens	221120	0	live	ALKBH3	ABH3, DEPC-1, DEPC1, PCA1, hABH3	alkB homolog 3, alpha-ketoglutarate dependent dioxygenase	alpha-ketoglutarate-dependent dioxygenase alkB homolog 3|alkB homolog 3, alpha-ketoglutaratedependent dioxygenase|alkB, alkylation repair homolog 3|alkylated DNA repair protein alkB homolog 3|prostate cancer antigen-1	11p11.2	11	NC_000011.10	43880831	43920274	plus	10	610603
1181	9606	Homo sapiens	406965	0	live	MIR190A	MIR190, MIRN190, hsa-mir-190a, miR-190, mir-190a	microRNA 190a	hsa-mir-190|microRNA 190	15q22.2	15	NC_000015.10	62823957	62824041	plus	1	615845
1182	9606	Homo sapiens	574444	0	live	MIR491	MIRN491, hsa-mir-491, mir-491	microRNA 491		9p21.3	9	NC_000009.12	20716105	20716188	plus	1
1183	9606	Homo sapiens	51754	0	live	TMEM8B	C9orf127, FP588, LINC00950, NAG-5, NAG5, NGX6, NGX6a	transmembrane protein 8B	transmembrane protein 8B|nasopharyngeal carcinoma expressed 6|nasopharyngeal carcinoma related protein|nasopharyngeal carcinoma-associated gene 6 protein	9p13.3	9	NC_000009.12	35825817	35865515	plus	19	616888
1184	9606	Homo sapiens	10565	0	live	ARFGEF1	ARFGEP1, BIG1, P200	ADP ribosylation factor guanine nucleotide exchange factor 1	brefeldin A-inhibited guanine nucleotide-exchange protein 1|ADP-ribosylation factor guanine nucleotide-exchange factor 1 (brefeldin A-inhibited)|p200 ARF guanine nucleotide exchange factor	8q13.2	8	NC_000008.11	67174298	67343824	minus	40	604141
1185	9606	Homo sapiens	140576	0	live	S100A16	AAG13, DT1P1A7, S100F	S100 calcium binding protein A16	protein S100-A16|aging-associated gene 13 protein|aging-associated protein 13|protein S100-F	1q21.3	1	NC_000001.11	153606883	153613137	minus	4	617437
1186	9606	Homo sapiens	8974	0	live	P4HA2	MYP25	prolyl 4-hydroxylase subunit alpha 2	prolyl 4-hydroxylase subunit alpha-2|4-PH alpha 2|C-P4Halpha(II)|collagen prolyl 4-hydroxylase alpha(II)|procollagen-proline, 2-oxoglutarate 4-dioxygenase (proline 4-hydroxylase), alpha polypeptide II|procollagen-proline,2-oxoglutarate-4-dioxygenase subunit alpha-2|prolyl 4-hydroxylase, alpha polypeptide II	5q31.1	5	NC_000005.10	132190147	132227853	minus	18	600608
1187	9606	Homo sapiens	1844	0	live	DUSP2	PAC-1, PAC1	dual specificity phosphatase 2	dual specificity protein phosphatase 2|dual specificity protein phosphatase PAC-1|serine/threonine specific protein phosphatase	2q11.2	2	NC_000002.12	96143166	96145468	minus	3	603068
1188	9606	Homo sapiens	25780	0	live	RASGRP3	GRP3	RAS guanyl releasing protein 3	ras guanyl-releasing protein 3|CalDAG-GEFIII|RAS guanyl releasing protein 3 (calcium and DAG-regulated)|calcium and DAG-regulated guanine nucleotide exchange factor III|calcium- and diacylglycerol-regulated guanine nucleotide exchange factor III|guanine nucleotide exchange factor for Rap1	2p22.3	2	NC_000002.12	33436348	33564731	plus	25	609531
1189	9606	Homo sapiens	9071	0	live	CLDN10	CPETRL3, HELIX, OSP-L, OSPL	claudin 10	claudin-10|OSP-like protein|oligodendrocyte-specific protein-like	13q32.1	13	NC_000013.11	95433588	95579759	plus	8	617579
1190	9606	Homo sapiens	693198	0	live	MIR613	MIRN613, hsa-mir-613	microRNA 613		12p13.1	12	NC_000012.12	12764649	12764743	plus	1
1191	9606	Homo sapiens	100126351	0	live	MIR939	MIRN939, hsa-mir-939, mir-939	microRNA 939		8q24.3	8	NC_000008.11	144394149	144394230	minus	1
1192	9606	Homo sapiens	8645	0	live	KCNK5	K2p5.1b, TASK-2, TASK2, KCNK5	potassium two pore domain channel subfamily K member 5	potassium channel subfamily K member 5|K2P5.1 potassium channel|TWIK-related acid-sensitive K(+) channel 2|TWIK-related acid-sensitive K+ 2|TWIK-related acid-sensitive K+ channel 2|acid-sensitive potassium channel protein TASK-2|potassium channel, subfamily K, member 1 (TASK-2)|potassium channel, subfamily, member 5 (KCNK5)|potassium channel, two pore domain subfamily K, member 5	6p21.2	6	NC_000006.12	39188971	39229475	minus	5	603493
1193	9606	Homo sapiens	100126343	0	live	MIR874	MIRN874, hsa-mir-874, mir-874	microRNA 874		5q31.2	5	NC_000005.10	137647572	137647649	minus	1
1194	9606	Homo sapiens	2826	0	live	CCR10	GPR2	C-C motif chemokine receptor 10	C-C chemokine receptor type 10|C-C CKR-10|CC chemokine receptor 10|CC-CKR-10|CCR-10|G-protein coupled receptor 2|chemokine (C-C motif) receptor 10	17q21.2	17	NC_000017.11	42678889	42681843	minus	2	600240
1195	9606	Homo sapiens	55810	0	live	FOXJ2	FHX	forkhead box J2	forkhead box protein J2|FOXJ2 forkhead factor|fork head homologous X	12p13.31	12	NC_000012.12	8032680	8055522	plus	14
1196	9606	Homo sapiens	285958	0	live	SNHG15	C7orf40, Linc-Myo1g, MYO1GUT	small nucleolar RNA host gene 15	MYO1G upstream transcript|small nucleolar RNA host gene 15 (non-protein coding)	7p13	7	NC_000007.14	44983023	44986696	minus	5
1197	9606	Homo sapiens	388697	0	live	HRNR	FLG3, S100A16, S100a18	hornerin	hornerin|filaggrin family member 3|intermediate filament-associated protein	1q21.3	1	NC_000001.11	152212076	152224193	minus	3	616293
1198	9606	Homo sapiens	80725	0	live	SRCIN1	P140, SNIP	SRC kinase signaling inhibitor 1	SRC kinase signaling inhibitor 1|P130Cas-associated protein|SNAP-25-interacting protein|SNAP25-interacting protein|p140Cap	17q12	17	NC_000017.11	38530015	38607166	minus	27	610786
1199	9606	Homo sapiens	80274	0	live	SCUBE1		signal peptide, CUB domain and EGF like domain containing 1	signal peptide, CUB and EGF-like domain-containing protein 1|signal peptide, CUB domain, EGF-like 1|signal peptide-CUB domain-EGF-related 1	22q13.2	22	NC_000022.11	43197280	43343372	minus	22	611746
1200	9606	Homo sapiens	407044	0	live	MIR7-2	MIRN7-2, hsa-mir-7-2, mir-7-2	microRNA 7-2	miR-7-5p	15q26.1	15	NC_000015.10	88611825	88611934	plus	1
1201	9606	Homo sapiens	91851	0	live	CHRDL1	CHL, MGC1, MGCN, NRLN1, VOPT, dA141H5.1	chordin like 1	chordin-like protein 1|neuralin-1|neurogenesin-1|ventroptin	Xq23	X	NC_000023.11	110673856	110795817	minus	13	300350
1202	9606	Homo sapiens	407045	0	live	MIR7-3	MIRN7-3, hsa-mir-7-3, mir-7-3	microRNA 7-3	miR-7-5p	19p13.3	19	NC_000019.10	4770670	4770779	plus	1
1203	9606	Homo sapiens	55635	0	live	DEPDC1	DEP.8-V2, DEPDC1A, SDP35, DEPDC1	DEP domain containing 1	DEP domain-containing protein 1A|cell cycle control protein SDP35	1p31.3	1	NC_000001.11	68474152	68497082	minus	12	612002
1204	9606	Homo sapiens	57343	0	live	ZNF304		zinc finger protein 304	zinc finger protein 304|KRAB-containing zinc finger protein	19q13.43	19	NC_000019.10	57351253	57359898	plus	5	613840
1205	9606	Homo sapiens	27302	0	live	BMP10		bone morphogenetic protein 10	bone morphogenetic protein 10	2p13.3	2	NC_000002.12	68860909	68871397	minus	2	608748
1206	9606	Homo sapiens	4848	0	live	CNOT2	CDC36, HSPC131, IDNADFS, NOT2, NOT2H	CCR4-NOT transcription complex subunit 2	CCR4-NOT transcription complex subunit 2|CCR4-associated factor 2|negative regulator of transcription 2	12q15	12	NC_000012.12	70242993	70354993	plus	21	604909
1207	9606	Homo sapiens	105416157	0	live	NKILA		NF-kappaB interacting lncRNA	NF-kappaB interacting long non-coding RNA	20q13.31	20	NC_000020.11	57710183	57712780	plus	1
1208	9606	Homo sapiens	406981	0	live	MIR19B2	MIRN19B2, miR-19b-2	microRNA 19b-2	hsa-mir-19b-2	Xq26.2	X	NC_000023.11	134169671	134169766	minus	1	300722
1209	9606	Homo sapiens	54910	0	live	SEMA4C	M-SEMA-F, SEMACL1, SEMAF, SEMAI	semaphorin 4C	semaphorin-4C|M-Sema F|sema domain, immunoglobulin domain (Ig), transmembrane domain (TM) and short cytoplasmic domain, (semaphorin) 4C	2q11.2	2	NC_000002.12	96859718	96870943	minus	19	604462
1210	9606	Homo sapiens	63943	0	live	FKBPL	DIR1, FKBP4, NG7, WISP39	FKBP prolyl isomerase like	FK506-binding protein-like|FK506 binding protein like|WAF-1/CIP1 stabilizing protein 39|peptidyl-prolyl cis-trans isomerase	6p21.32	6	NC_000006.12	32128707	32130288	minus	2	617076
1211	9606	Homo sapiens	114294	0	live	LACTB	G24, MRPL56	lactamase beta	serine beta-lactamase-like protein LACTB, mitochondrial|mitochondrial 39S ribosomal protein L56|serine beta-lactamase-like protein, mitochondrial	15q22.2	15	NC_000015.10	63121806	63142062	plus	7	608440
1212	9606	Homo sapiens	23251	0	live	MINAR1	KIAA1024, UBTOR	membrane integral NOTCH2 associated receptor 1	major intrinsically disordered Notch2-binding receptor 1|major intrinsically disordered Notch2-associated receptor 1|ubiquitination and mTOR signaling protein	15q25.1	15	NC_000015.10	79411557	79472304	plus	11	618054
1213	9606	Homo sapiens	139628	0	live	FOXR2	FOXN6	forkhead box R2	forkhead box protein R2|forkhead box protein N6	Xp11.21	X	NC_000023.11	55623400	55626192	plus	1	300949
1214	9606	Homo sapiens	51780	0	live	KDM3B	5qNCA, C5orf7, DIJOS, JMJD1B, NET22	lysine demethylase 3B	lysine-specific demethylase 3B|[histone H3]-dimethyl-L-lysine(9) demethylase 3B|jmjC domain-containing histone demethylation protein 2B|jumonji domain containing 1B|jumonji domain-containing protein 1B|lysine (K)-specific demethylase 3B|nuclear protein 5qNCA	5q31.2	5	NC_000005.10	138352685	138437027	plus	28	609373
1215	9606	Homo sapiens	6358	0	live	CCL14	CC-1, CC-3, CKB1, HCC-1, HCC-1(1-74), HCC-1/HCC-3, HCC-3, MCIF, NCC-2, NCC2, SCYA14, SCYL2, SY14	C-C motif chemokine ligand 14	C-C motif chemokine 14|chemokine (C-C motif) ligand 14|chemokine CC-1/CC-3|chemokine CC-3|hemofiltrate CC chemokine 1|new CC chemokine 2|small inducible cytokine subfamily A (Cys-Cys), member 14|small-inducible cytokine A14	17q12	17	NC_000017.11	35983288	35986729	minus	4	601392
1216	9606	Homo sapiens	25975	0	live	EGFL6	MAEG, W80	EGF like domain multiple 6	epidermal growth factor-like protein 6|EGF repeat-containing protein 6|EGF-like protein 6|MAM and EGF domain containing|MAM and EGF domains-containing gene protein	Xp22.2	X	NC_000023.11	13569601	13633575	plus	12	300239
1217	9606	Homo sapiens	9645	0	live	MICAL2	MICAL-2PV1, MICAL2PV2, MICAL2	microtubule associated monooxygenase, calponin and LIM domain containing 2	[F-actin]-monooxygenase MICAL2|[F-actin]-methionine sulfoxide oxidase MICAL2|flavoprotein oxidoreductase MICAL2|microtubule associated monoxygenase, calponin and LIM domain containing 2|molecule interacting with CasL protein 2|protein-methionine sulfoxide oxidase MICAL2	11p15.3	11	NC_000011.10	12110576	12263790	plus	29	608881
1218	9606	Homo sapiens	84973	0	live	SNHG7	NCRNA00061	small nucleolar RNA host gene 7	small nucleolar RNA host gene (non-protein coding) 7|small nucleolar RNA host gene 7 (non-protein coding)	9q34.3	9	NC_000009.12	136724594	136728184	minus	5
1219	9606	Homo sapiens	9522	0	live	SCAMP1	SCAMP, SCAMP37	secretory carrier membrane protein 1	secretory carrier-associated membrane protein 1	5q14.1	5	NC_000005.10	78360530	78480739	plus	9	606911
1220	9606	Homo sapiens	1397	0	live	CRIP2	CRIP, CRP2, ESP1	cysteine rich protein 2	cysteine-rich protein 2|Cysteine-rich intestinal protein|LIM domain protein ESP1/CRP2	14q32.33	14	NC_000014.9	105472945	105480170	plus	10	601183
1221	9606	Homo sapiens	152273	0	live	FGD5	ZFYVE23	FYVE, RhoGEF and PH domain containing 5	FYVE, RhoGEF and PH domain-containing protein 5|zinc finger FYVE domain-containing protein 23	3p25.1	3	NC_000003.12	14818962	14934571	plus	20	614788
1222	9606	Homo sapiens	9480	0	live	ONECUT2	OC-2, OC2	one cut homeobox 2	one cut domain family member 2|HNF-6-beta|ONECUT-2 homeodomain transcription factor|hepatocyte nuclear factor 6-beta|onecut 2|transcription factor ONECUT-2	18q21.31	18	NC_000018.10	57435374	57491298	plus	2	604894
1223	9606	Homo sapiens	84034	0	live	EMILIN2	EMILIN-2, FOAP-10	elastin microfibril interfacer 2	EMILIN-2|elastin microfibril interface-located protein 2|extracellular glycoprotein EMILIN-2	18p11.32-p11.31	18	NC_000018.10	2847006	2916003	plus	9	608928
1224	9606	Homo sapiens	9542	0	live	NRG2	DON1, HRG2, NTAK	neuregulin 2	pro-neuregulin-2, membrane-bound isoform|divergent of neuregulin-1|neural- and thymus-derived activator for ErbB kinases|pro-NRG2	5q31.2	5	NC_000005.10	139846779	140043675	minus	15	603818
1225	9606	Homo sapiens	2637	0	live	GBX2		gastrulation brain homeobox 2	homeobox protein GBX-2|gastrulation and brain-specific homeobox protein 2	2q37.2	2	NC_000002.12	236165236	236168386	minus	3	601135
1226	9606	Homo sapiens	441478	0	live	NRARP		NOTCH regulated ankyrin repeat protein	notch-regulated ankyrin repeat-containing protein	9q34.3	9	NC_000009.12	137299631	137302271	minus	1
1227	9606	Homo sapiens	199699	0	live	DAND5	CER2, CERL2, CKTSF1B3, COCO, CRL2, DANTE, GREM3, SP1	DAN domain BMP antagonist family member 5	DAN domain family member 5|DAN domain family member 5, BMP antagonist|DAN domain family, member 5|cerberus 2|cerberus-like 2|cerberus-like protein 2|cerl-2|cysteine knot superfamily 1, BMP antagonist 3|gremlin-3	19p13.13	19	NC_000019.10	12969618	12974753	plus	2	609068
1228	9606	Homo sapiens	100302201	0	live	MIR1228	MIRN1228, hsa-mir-1228, mir-1228	microRNA 1228		12q13.3	12	NC_000012.12	57194504	57194576	plus	1
1229	9606	Homo sapiens	114990	0	live	VASN	SLITL2	vasorin	vasorin|protein slit-like 2|slit-like 2	16p13.3	16	NC_000016.10	4371848	4383538	plus	2	608843
1230	9606	Homo sapiens	192343	0	live	NEWENTRY		Record to support submission of GeneRIFs for a gene not in Gene (human; man).
1231	9606	Homo sapiens	163720	0	live	CYP4Z2P		cytochrome P450 family 4 subfamily Z member 2, pseudogene	cytochrome P450 4Z2 pseudogene|cytochrome P450, family 4, subfamily Z, polypeptide 2, pseudogene	1p33	1	NC_000001.11	46843095	46900475	minus	12	618954
1232	9606	Homo sapiens	283932	0	live	FBXL19-AS1	NCRNA00095	FBXL19 antisense RNA 1	FBXL19 antisense RNA 1 (head to head)|FBXL19 antisense RNA 1 (non-protein coding)	16p11.2	16	NC_000016.10	30919319	30923269	minus	1
1233	9606	Homo sapiens	574466	0	live	MIR519C	MIRN519C, mir-519c	microRNA 519c	hsa-mir-519c	19q13.42	19	NC_000019.10	53686469	53686555	plus	1
1234	9606	Homo sapiens	100422974	0	live	MIR3178	mir-3178	microRNA 3178	hsa-mir-3178	16p13.3	16	NC_000016.10	2531922	2532005	minus	1
1235	9606	Homo sapiens	100302156	0	live	MIR1229	MIRN1229, hsa-mir-1229	microRNA 1229		5q35.3	5	NC_000005.10	179798278	179798346	minus	1

## Sheet: Table S3
	Supplementary Table 3. Targets of RGZ against breast cancer (BC) angiogenesis.
	1	LEP
	2	SIRT1
	3	STAT3
	4	PPARG
	5	ADIPOQ
	6	CRP
	7	TLR4
	8	JAK2
	9	CHI3L1
	10	LEPR
	11	LCN2
	12	PKM
	13	PPARGC1A
	14	SOCS3
	15	EP300
	16	PPARA
	17	RETN
	18	IRS1
	19	CEBPB
	20	MPO
	21	INS
	22	FABP4
	23	CD36
	24	APOB
	25	CD14
	26	PTPN1
	27	CREBBP
	28	MED1
	29	NCOA1

## Sheet: Table S4
		Supplementary Table 4. MethSurv prognostic value of a single CpG from the FABP4, ADIPOQ, PPARG, PPARGC1A, CD36, and CREBBP in breast cancer.
		Gene-CpG	HR	LR Test p-value
		FABP4 - Body-Open_Sea-cg19879471	0.654	0.083
		FABP4-TSS1500-Open_Sea-cg07234508	0.693	0.087
		FABP4-TSS1500-Open_Sea-cg26150522	1.48	0.06
		FABP4-TSS1500-Open_Sea-cg10062803	0.726	0.11
		FABP4 - 3'UTR-Open_Sea-cg14152613	0.573	0.0049
		FABP4-TSS200-Open_Sea-cg19422565	0.419	1.7e-05
		FABP4 - Body-Open_Sea-cg19879471	0.654	0.083
		ADIPOQ-TSS1500-Open_Sea-cg02235049	0.774	0.2
		ADIPOQ-TSS1500-Open_Sea-cg14584085	0.848	0.46
		ADIPOQ-5'UTR-Open_Sea-cg03573747	0.918	0.7
		ADIPOQ-5'UTR-Open_Sea-cg05050884	0.762	0.26
		ADIPOQ-Body-Open_Sea-cg06842886	1.675	0.012
		ADIPOQ-Body-Open_Sea-cg10681525	1.181	0.48
		ADIPOQ-TSS200-Open_Sea-cg16126291	0.548	0.0034
		ADIPOQ-TSS200-Open_Sea-cg21978128	0.711	0.093
		ADIPOQ-TSS200-Open_Sea-cg23249140	0.786	0.28
		PPARG-TSS1500;5'UTR-Island-cg04632671	1.579	0.031
		PPARG-TSS1500;5'UTR-Island-cg09405169	1.412	0.082
		PPARG-TSS1500;5'UTR-Island-cg13518792	0.827	0.34
		PPARG-TSS1500;TSS200-Island-cg04748988	0.862	0.51
		PPARG-TSS1500;TSS200-Island-cg21946299	0.758	0.21
		PPARG-TSS1500;TSS200-Island-cg23514324	0.706	0.16
		PPARG-TSS1500-Island-cg06573644	0.593	0.0088
		PPARG-TSS1500-Island-cg26364899	0.692	0.13
		PPARG-TSS1500-Island-cg27095527	0.578	0.033
		PPARG-5'UTR;TSS200-Island-cg07556134	1.114	0.62
		PPARG-5'UTR;TSS200-Island-cg18887186	0.756	0.23
		PPARG - 5'UTR; 1stExon-S_ Shore-cg04908300	0.869	0.49
		PPARG-5'UTR;TSS200-S_Shore-cg21859053	1.128	0.54
		PPARG-Body-Open_Sea-cg07895576	0.847	0.45
		PPARG-Body-Open_Sea-cg10499651	1.387	0.099
		PPARG-Body-Open_Sea-cg18537222	0.537	0.0018
		PPARG-TSS1500;TSS200-N_Shore-cg15722404	1.253	0.3
		PPARG-TSS1500-N_Shore-cg18063278	0.666	0.073
		PPARG-TSS1500-N_Shore-cg25929976	0.55	0.0039
		PPARG - 5'UTR-S Shelf-cg16827534	0.476	0.00019
		PPARGC1A - Body-Open_Sea-cg02896941	1.67	0.2
		PPARGC1A - Body-Open_Sea-cg05158538	1.759	0.14
		PPARGC1A - Body-Open_Sea-cg07744449	1.318	0.53
		PPARGC1A - Body-Open_Sea-cg08550435	1.409	0.41
		PPARGC1A - Body-Open_Sea-cg09082664	0.736	0.37
		PPARGC1A - Body-Open_Sea-cg09427718	1.871	0.078
		PPARGC1A - Body-Open_Sea-cg19701879	1.45	0.29
		PPARGC1A - Body-Open_Sea-cg24716152	0.654	0.25
		PPARGC1A - Body-Open_Sea-cg27182172	1.086	0.83
		PPARGCIA-TSS1500-Open_Sea-cg04893087	1.738	0.17
		PPARGCIA-TSS1500-Open_Sea-cg11270806	2.126	0.036
		PPARGCIA-TSS1500-Open_Sea-cg27461259	2.367	0.02
		PPARGCIA-TSS1500-Open_Sea-cg27514608	1.542	0.27
		PPARGC1A - 3'UTR-Open_Sea-cg06772578	0.592	0.2
		PPARGCIA-TSS200-Open_Sea-cg12691631	0.586	0.13
		PPARGC1A - 1stExon;5'UTR-Open_Sea-cg20723350	1.134	0.74
		CD36 - Body-Open_Sea-cg02325411	0.539	0.09
		CD36 - Body-Open_Sea-cg05345249	1.286	0.47
		CD36 - 5'UTR-Open_ Sea-cg04458919	1.458	0.36
		CD36 - 5'UTR-Open_ Sea-cg06601993	0.606	0.14
		CD36 - 5'UTR-Open_ Sea-cg26138637	0.35	0.0045
		CD36 - 5'UTR; 1stExon-Open Sea-cg05917188	0.749	0.4
		CD36 - 5'UTR; 1stExon-Open Sea-cg14479884	0.598	0.14
		CD36-TSS1500;5'UTR-Open_Sea-cg10207609	1.153	0.68
		CD36 - IstExon;5'UTR-Open_Sea-cg18433146	0.81	0.59
		CD36-TSS1500-Open_Sea-cg18508525	0.364	0.013
		CD36 - 3'UTR-Open_Sea-cg21369886	0.777	0.55
		CREBBP-TSS1500-Island-cg00039463	1.655	0.19
		CREBBP-TSS1500-Island-cg00747661	0.521	0.11
		CREBBP-TSS1500-Island-cg03039399	0.681	0.33
		CREBBP-TSS1500-Island-cg08506924	1.494	0.28
		CREBBP-TSS1500-Island-cg24567591	1.745	0.11
		CREBBP-3'UTR-Island-cg03879109	0.727	0.35
		CREBBP-3'UTR-Island-cg04071758	1.915	0.071
		CREBBP-3'UTR-Island-cg10203440	1.417	0.37
		CREBBP-3'UTR-Island-cg16594957	0.845	0.65
		CREBBP-3'UTR-Island-cg22321985	0.718	0.33
		CREBBP-Body-Island-cg04818078	2.718	0.012
		CREBBP-Body-Island-cg10963021	0.562	0.093
		CREBBP-Body-Island-cg16560077	1.695	0.17
		CREBBP-Body-N_Shelf-cg01010931	1.121	0.77
		CREBBP-Body-Open_Sea-cg01312837	0.715	0.32
		CREBBP-Body-Open_Sea-cg01536668	0.633	0.21
		CREBBP-Body-Open_Sea-cg01963870	1.451	0.34
		CREBBP-Body-Open_Sea-cg03140190	0.899	0.78
		CREBBP-Body-Open_Sea-cg03368634	0.821	0.6
		CREBBP-Body-Open_Sea-cg03761291	0.62	0.16
		CREBBP-Body-Open_Sea-cg04141008	1.453	0.37
		CREBBP-Body-Open_Sea-cg05194552	2.34	0.016
		CREBBP-Body-Open_Sea-cg05898629	1.13	0.73
		CREBBP-Body-Open_Sea-cg06614534	1.239	0.59
		CREBBP-Body-Open_Sea-cg06716922	0.548	0.083
		CREBBP-Body-Open_Sea-cg08051625	1.624	0.24
		CREBBP-Body-Open_Sea-cg08156867	1.371	0.36
		CREBBP-Body-Open_Sea-cg08211120	1.426	0.35
		CREBBP-Body-Open_Sea-cg08364730	1.701	0.19
		CREBBP-Body-Open_Sea-cg08964948	0.379	0.0083
		CREBBP-Body-Open_Sea-cg09269891	1.372	0.37
		CREBBP-Body-Open_Sea-cg09519954	0.728	0.41
		CREBBP-Body-Open_Sea-cg16395205	2.994	0.0087
		CREBBP-Body-Open_Sea-cg16423638	1.999	0.049
		CREBBP-Body-Open_Sea-cg16660359	1.413	0.41
		CREBBP-Body-Open_Sea-cg27035480	0.387	0.022
		CREBBP-Body-Open_Sea-cg27366532	0.557	0.088
		CREBBP-Body-Open_Sea-cg27390443	1.595	0.17
		CREBBP-Body-Open_Sea-ch.16.192535	0.433	0.019
		CREBBP-Body-S_Shore-cg01383349	1.177	0.64
		CREBBP-Body-S_Shore-cg04432137	0.708	0.38
		CREBBP-Body-S_Shore-cg04850976	0.438	0.047
		CREBBP-Body-S_Shore-cg05151055	0.341	0.012
		CREBBP-Body-S_Shore-cg07618675	0.583	0.11
		CREBBP-Body-S_Shore-cg09740815	0.844	0.64
		CREBBP-Body-S_Shore-cg27318635	1.656	0.17
		CREBBP-Body-S_Shelf-cg02350295	0.644	0.2
		CREBBP-Body-S_Shelf-cg04336433	3.343	0.00089
		CREBBP-Body-S_Shelf-cg04979551	1.486	0.3
		CREBBP - 3'UTR-N_ Shore-cg02512806	0.728	0.18
		CREBBP-5'UTR;1stExon-N_Shore-cg04996852	1.312	0.23
		CREBBP-Body-N_Shore-cg27100547	0.676	0.052
		CREBBP-Body-N_Shore-cg05557932	1.153	0.52
